# Supplementary material for: BRAF Inhibitor Resistance Confers Increased Sensitivity to Mitotic Inhibitors
Source: Front Oncol. 2022 Apr 4;12:766794. doi: 10.3389/fonc.2022.766794 (PMC9015667; doi:10.3389/fonc.2022.766794)
Supplement: Supplementary file 2 [file Table_1.xlsx]

## Sheet: Sheet1
Purpose	Gene	Forward	Reverse	Note
Constructing EGFP-TUBA1B	EGFP	atggtgagcaagggcgagg	GTGGATGGAGATGCACTCACGAGACCCTCCGCCACCCTTGTACAGCTCGTCCATGCC	Stage 1 EGFP amplification
Constructing EGFP-TUBA1B	TUBA1B	GGCATGGACGAGCTGTACAAGGGTGGCGGAGGGTCTCGTGAGTGCATCTCCATCCAC	TTAGTATTCCTCTCCTTCTTCCTCACCC	Stage 1 TUBA1B amplification
Constructing EGFP-TUBA1B	EGFP-TUBA1B	GGGGACAAGTTTGTACAAAAAAGCAGGCTTAatggtgagcaagggcgag	GGGGACCACTTTGTACAAGAAAGCTGGGTTTTAGTATTCCTCTCCTTCTTCCTCACCC	Stage 2 EGFP-TUBA1B amplification which includes gateway tagging adapters
Subcloning EGFP-CCNB1 into pDONR221	EGFP-CCNB1	GGGGACAAGTTTGTACAAAAAAGCAGGCTTAatggcgctccgagccaccagg	GGGGACCACTTTGTACAAGAAAGCTGGGTTctatttgtatagttcatccatgccatgtgtaatcc	This PCR reaction adds gateway adapter sequences to EGFP-CCNB1 so that it can be subcloned into pDONR221
Subcloning mScarlet-H2A into pDONR221	mScarlet-H2A	GGGGACAAGTTTGTACAAAAAAGCAGGCTTCACCatggtgagcaagggcgagg	GGGGACCACTTTGTACAAGAAAGCTGGGTTtcagttatctagatccggtgg	This PCR reaction adds gateway adapter sequences to mScarlet-H2A so that it can be subcloned into pDONR221
