# Supplementary material for: BRAF Inhibitor Resistance Confers Increased Sensitivity to Mitotic Inhibitors
Source: Front Oncol. 2022 Apr 4;12:766794. doi: 10.3389/fonc.2022.766794 (PMC9015667; doi:10.3389/fonc.2022.766794)
Supplement: Supplementary file 3 [file Table_2.xlsx]

## Sheet: Table S2
Compound_Name	Target_Annotation	UACC62P	UACC62R	M229P	M229R	M238P	M238R	M249P	M249R	deltaUACC62	deltaM229	deltaM238	deltaM249	MaxDelta
Cytarabine	DNA Polymerase Inhibitors; nucleoside	0	83.39	0	14.94	51.71	26.43	10.96	17.51	83.39	14.94	-25.28	6.55	83.39
Englerin A	PKC Activator	15.53	63.68	0	57.15	0	74.06	0	0	48.15	57.15	74.06	0	74.06
HC-067047	TRPV4 Antagonist	32.19	0	0	0	0	72.89	2.14	0	-32.19	0	72.89	-2.14	72.89
Bleomycin Sulfate	glycopeptide antibiotic	0	67.93	0	13.44	4.05	0	0	0	67.93	13.44	-4.05	0	67.93
Tivantinib	HGFR (MET; c-Met) Inhibitor	0	64.56	14.42	41.56	30.47	0	0	20.02	64.56	27.14	-30.47	20.02	64.56
Cyclocytidine HCl	antiviral	0	60.92	0	27.54	24.03	0	4.22	0	60.92	27.54	-24.03	-4.22	60.92
Tozasertib	Aurora-A/B/C Kinase Inhibitor	5.1	65.07	0	0	22.22	27.85	0	7.94	59.97	0	5.63	7.94	59.97
Ingenol mebutate	PKC Activator	0	59.2	8.63	30.03	28.37	0.12	0	3.33	59.2	21.4	-28.25	3.33	59.2
GSK-461364A	Polo-like Kinase-1 (Plk-1) Inhibitor	21.94	80.56	6.43	5.34	44.99	44.15	0	5.89	58.62	-1.09	-0.84	5.89	58.62
Clofarabine	DNA Polymerase Inhibitors	26.1	84.29	7.83	37.03	83.36	58.69	23.39	51.72	58.19	29.2	-24.67	28.33	58.19
GSK-1070916A	Aurora-B/C Inhibitor	1.2	57.45	0	0	16.89	9.33	0	0	56.25	0	-7.56	0	56.25
Ezatiostat	Glutathione-s-transferase P1 (GSTP1) Inhibitor	0	0	0	0	5.65	61.69	10.86	20.54	0	0	56.04	9.68	56.04
Docetaxel	Tubulin depolymerization inhibitor	21.3	75.7	18.38	28.73	55.31	55.87	35.39	39.54	54.4	10.35	0.56	4.15	54.4
CHIR-124	Chk1 Inhibitor	11.07	64.97	48.15	80.55	68.91	47.42	0	12.43	53.9	32.4	-21.49	12.43	53.9
Floxuridine	Pyrimidine Antagonists	24.93	77.99	1.09	16.84	20.3	0	0	0	53.06	15.75	-20.3	0	53.06
TCS-2312	Chk1 Inhibitor	0	17.85	0	52.08	23.7	0	15.25	33.67	17.85	52.08	-23.7	18.42	52.08
Hesperadin	Aurora Kinase Inhibitor	54.35	63.01	41.17	91.39	68.93	89.58	19.95	0	8.66	50.22	20.65	-19.95	50.22
NSC-48006	DNA Methyltransferase (DNMT) Inhibitor	13.04	62.96	0	0	13.31	0	0	0	49.92	0	-13.31	0	49.92
ISOX	Histone Deacetylase (HDAC) 6 Inhibitor	1.6	51.16	5.79	3.46	5.31	0	25.49	5.71	49.56	-2.33	-5.31	-19.78	49.56
7-Hydroxystaurosporine	CDK1/2/4/6	45.56	52.91	20.62	69.54	45.7	81.31	10.38	37.5	7.35	48.92	35.61	27.12	48.92
MLN-4924	NEDD8-Activating Enzyme (NAE) Inhibitors	35.06	83.85	29.73	39.19	76.8	19.61	44.33	15.71	48.79	9.46	-57.19	-28.62	48.79
Cabazitaxel	Tubulin depolymerization inhibitor	26.46	75.09	26.54	41.31	75.72	72.93	27.4	38.97	48.63	14.77	-2.79	11.57	48.63
Oxibendazole	DNA Polymerase Inhibitors	13.38	61.63	5.59	15.5	22.35	4.48	6.77	16.31	48.25	9.91	-17.87	9.54	48.25
MK-1775	Wee1 Kinase Inhibitor	36.12	63.4	6.72	54.81	45.04	0	43.12	50.36	27.28	48.09	-45.04	7.24	48.09
Ispinesib	Kinesin-Like Spindle Protein Inhibitor	29.25	76.17	5.71	1.27	58.71	56.08	29.96	33.68	46.92	-4.44	-2.63	3.72	46.92
(-)-Indolactam V	lineage-specific differentiation enhancer	21.5	68.35	11.62	27.46	36.88	45.66	9.33	0.43	46.85	15.84	8.78	-8.9	46.85
Rabusertib	Chk1 Inhibitor	0	26.97	0	46.31	9.9	0	0	40.01	26.97	46.31	-9.9	40.01	46.31
LY-2874455	FGFR Inhibitor	0	46.27	0	27.73	22.49	23.73	0	0	46.27	27.73	1.24	0	46.27
2-Fluoroadenosine	Purine-Nucleoside Phosphorylase Inhibitors	72.74	81.89	22.55	68.55	69.38	65.92	20.93	34.17	9.15	46	-3.46	13.24	46
AMG-900	Aurora-A/B/C Kinase Inhibitor	12.15	58.1	0	0	28.91	23.64	8.02	0	45.95	0	-5.27	-8.02	45.95
Alisertib	Aurora-A inhibitor	21.99	67.52	0	0	29.34	20.78	0	12.49	45.53	0	-8.56	12.49	45.53
PD-166285	cSRC inhibitor	51.05	70.53	64.12	63.25	70.9	60.73	16.2	61.34	19.48	-0.87	-10.17	45.14	45.14
AZ-960	Jak2/3 Inhibitor	16.09	60.5	7.62	30.14	21.84	0	0	16.28	44.41	22.52	-21.84	16.28	44.41
Danusertib (PHA-739358)	Aurora-A/B/C Kinase Inhibitor	15.56	59.81	0	9.7	23.66	13.56	13.57	15.36	44.25	9.7	-10.1	1.79	44.25
Thapsigargin	NA	25.29	69.47	59.19	69.32	79.54	56.19	22.94	65.54	44.18	10.13	-23.35	42.6	44.18
ASR-isobudimer-SO2Ph-4-CH2OC(O)NMe2	artemesinin analogue	34.18	77.34	13.42	2.93	28.6	22.06	53.79	49.16	43.16	-10.49	-6.54	-4.63	43.16
KUC109088N-03	Perinuclear compartment (PNC) assembly inhibitor	13.51	56.61	13.4	28.59	25.48	0	3.77	7.58	43.1	15.19	-25.48	3.81	43.1
AZD-1152-HQPA	Aurora-A/B Inhibitor	2.18	45.27	0	0	8.72	23.21	0	0	43.09	0	14.49	0	43.09
Lestaurtinib???	Jak/Tyk/Flt inhibitor	36.7	10.79	0	42.79	32.21	13.22	15.55	37.75	-25.91	42.79	-18.99	22.2	42.79
IVX-214	Polo-like Kinase-1 (Plk-1) Inhibitor	45.72	88.29	21.07	32.56	55.8	71.58	32.03	44.74	42.57	11.49	15.78	12.71	42.57
Reversine	Adenosine A3 Antagonists	0	42.47	0	0	7.76	1.69	0	9.2	42.47	0	-6.07	9.2	42.47
Belinostat	Histone Deacetylase (HDAC) 1/2 Inhibitor	6.08	48.38	0.03	30.74	8.29	0	1.08	17.17	42.3	30.71	-8.29	16.09	42.3
SCH-900776	Chk1 Inhibitor	7.35	28.49	2.26	44.33	34.61	2.07	11.61	31.97	21.14	42.07	-32.54	20.36	42.07
Mebendazole	Tubulin depolymerization inhibitor	38.56	80.6	22.12	48.53	45.77	42.91	25.01	28.99	42.04	26.41	-2.86	3.98	42.04
BTM-2C-dimer ketone	artemesinin analogue	13.52	55.31	9.52	1.52	19.74	18.37	31.86	29.34	41.79	-8	-1.37	-2.52	41.79
AZD7762	Chk1/2 Inhibitor	36.85	75.99	45.69	87.19	69.14	44.16	23.03	42.54	39.14	41.5	-24.98	19.51	41.5
Indibulin	Tubulin polymerization inhibitor	46.16	87.05	18.38	33.46	70.82	65.37	59.96	42.14	40.89	15.08	-5.45	-17.82	40.89
Epothilone B	Tubulin depolymerization inhibitor	47.17	87.65	27.24	44.33	80.06	75.6	56.99	49.82	40.48	17.09	-4.46	-7.17	40.48
ENMD-981693	Aurora-A Inhibitor	0.44	40.7	0	12.48	25.29	8.91	0	3.41	40.26	12.48	-16.38	3.41	40.26
AHPN	RARgamma Agonist	28.8	68.93	0	20.39	26.85	5.39	0	26.22	40.13	20.39	-21.46	26.22	40.13
GSK3 Inhibitor	GSK-3 inhibitor	14.83	54.71	67.72	24.85	65.13	58.68	0	0	39.88	-42.87	-6.45	0	39.88
PKC 412	PKC/flt3 inhibitor	0	31.63	0	9.67	18.42	58.06	0	0	31.63	9.67	39.64	0	39.64
Volasertib (BI 6727)	Polo-like Kinase-1 (Plk-1) Inhibitor	31.07	70.5	28.1	57.02	41.37	0	26.61	42.41	39.43	28.92	-41.37	15.8	39.43
AR-42	Histone Deacetylase (HDAC) 1/2 Inhibitor	33.71	72.59	10.5	3.54	37.87	3.12	43.93	36.49	38.88	-6.96	-34.75	-7.44	38.88
AZD2014	mTORC1/2 inhibitor	3.38	5.77	0	38.85	14	12.3	1.47	35.61	2.39	38.85	-1.7	34.14	38.85
MG-115	Proteasome Inhibitor	47.52	85.99	73.63	58	90.48	89.68	92.73	92.43	38.47	-15.63	-0.8	-0.3	38.47
AZ-TAK1 Inhibitor	TGF-beta Activated Kinase (TAK1) inhibitor	0	38.42	0	0	20.15	8.35	0	7.11	38.42	0	-11.8	7.11	38.42
CCT-137690	Aurora-A/B/C Kinase Inhibitor	0	38.31	0	0	7.52	0	0	0	38.31	0	-7.52	0	38.31
Raltitrexed	thymidylate synthase inhibitor	28.39	66.62	0	11.82	19.13	0	0	0	38.23	11.82	-19.13	0	38.23
Thapsigargin	SERCA inhibitor	41.39	79.54	59.33	64.36	80.15	53.45	21.96	58.91	38.15	5.03	-26.7	36.95	38.15
Demecolcine	Tubulin polymerization inhibitor	37.2	75.04	24.3	39.75	43.14	34.76	52.54	47.36	37.84	15.45	-8.38	-5.18	37.84
Antimycin A	Antifungal Agent	0	37.61	0	13.45	6.28	0	0.64	0	37.61	13.45	-6.28	-0.64	37.61
Vinorelbine tartrate	Tubulin polymerization inhibitor	43.05	80.65	39.49	43.85	72.12	62.54	62.1	50.57	37.6	4.36	-9.58	-11.53	37.6
BMS-3	LIMK Inhibitor	52.1	89.61	29.54	33.13	67.08	66.51	65.73	49.37	37.51	3.59	-0.57	-16.36	37.51
RO495	Tyk 2 inhibitor	24.04	61.51	12.41	3.06	24.37	10.5	0	20.99	37.47	-9.35	-13.87	20.99	37.47
Pepstatin	Aspartyl Protease Inhibitor	2.5	0	0	0	0	37.28	0	0	-2.5	0	37.28	0	37.28
PP-121	PDGFR Inhibitor	14.59	21.8	0	37.23	26.53	45.28	5.01	22.16	7.21	37.23	18.75	17.15	37.23
Nanchangmycin	Polyether Antibiotic	21.42	45.7	16.15	28.42	37.59	27.6	9.07	45.96	24.28	12.27	-9.99	36.89	36.89
KX-01	Src Kinase Inhibitors	47.55	84.26	34.49	54.91	63.76	60.65	51.6	45.53	36.71	20.42	-3.11	-6.07	36.71
ARRY-520	Kinesin-Like Spindle Protein Inhibitor	40.51	77.04	15.51	28.5	84.5	69.36	38.31	24.88	36.53	12.99	-15.14	-13.43	36.53
JK 184	Alcohol dehydrogenase 7 inhibitor	50.2	86.56	36.19	57.5	64.48	63.32	59.49	46.75	36.36	21.31	-1.16	-12.74	36.36
Aurora A Inhibitor I	Aurora A Inhibitor	37.99	74.23	12.56	16.1	19.2	0	2.86	0	36.24	3.54	-19.2	-2.86	36.24
AT-9283	Aurora-A/B Inhibitor	4.98	41.21	0	20.36	19.56	38.34	0	0	36.23	20.36	18.78	0	36.23
Dasatinib	Bcr-Abl inhibitor	0	0	0	13.26	11.94	48.06	0	0	0	13.26	36.12	0	36.12
Epothilone A	Tubulin depolymerization inhibitor	51.16	87	37.39	59.38	81.8	85.88	68.4	59.2	35.84	21.99	4.08	-9.2	35.84
Parbendazole	Tubulin depolymerization inhibitor	57.4	93.22	33.59	34.25	53.35	59.14	62.26	57.08	35.82	0.66	5.79	-5.18	35.82
RITA	MDM2 (hdm2) Inhibitor	2.16	37.98	0	0	0.48	0	0	0	35.82	0	-0.48	0	35.82
R406	Syk Kinase inhibitor	1.34	37.05	0	0	0	0	0	0.07	35.71	0	0	0.07	35.71
Cephalomannine	Tubulin depolymerization inhibitor	40.73	76.4	31.88	50.19	79.64	74.53	54.24	59	35.67	18.31	-5.11	4.76	35.67
E-7010	Tubulin polymerization inhibitor	52.38	87.85	0	18.42	50.19	62.8	32.95	37.7	35.47	18.42	12.61	4.75	35.47
Fenbendazole	antiparasitic agent	38.91	74.33	17.92	35.24	33.18	17.82	24.68	38.15	35.42	17.32	-15.36	13.47	35.42
LLL-12	STAT-3 Inhibitor	88.97	98.19	71.28	47.36	90.87	96.78	25.76	61.11	9.22	-23.92	5.91	35.35	35.35
4-Demethylepipodophyllotoxin	Antimitotic Agent	50.49	85.62	31.75	31.29	72.49	69.66	63.31	45.25	35.13	-0.46	-2.83	-18.06	35.13
Vincristine sulfate	Tubulin polymerization inhibitor	50.25	84.93	35.88	51.03	65.63	70.77	60.24	54.55	34.68	15.15	5.14	-5.69	34.68
Elactocin	Antineoplastic Antibiotics	54.02	88.58	72.73	71.58	81.15	45.67	58.06	71.25	34.56	-1.15	-35.48	13.19	34.56
Withaferin A	NF-kappaB Activation Inhibitor	29.66	61.61	25.91	60.32	65.75	37.47	0	0	31.95	34.41	-28.28	0	34.41
Oxymetazoline	alpha1A/2A-Adrenoceptor Agonists	0	0	0	33.7	6.98	0	2.25	6.11	0	33.7	-6.98	3.86	33.7
CX-6258	Pim 1/2/3 Kinase Inhibitor	31.67	65.29	11.49	0	38.85	4.36	18.27	23.58	33.62	-11.49	-34.49	5.31	33.62
AVN-944	Inosine 5-Monophosphate Dehydrogenase (IMPDH) Inhibitors	16.04	49.55	20.58	8.86	28.77	18.61	34.37	52.98	33.51	-11.72	-10.16	18.61	33.51
TCS JNK 5a	JNK 2/3 Inhibitor	26.91	60.26	14.78	37.98	55.15	52.37	13.31	31.91	33.35	23.2	-2.78	18.6	33.35
ZM-447439	Aurora-A/B Inhibitor	0	33.31	0	0	16.14	0	0	0	33.31	0	-16.14	0	33.31
PF-03814735	Aurora Kinase Inhibitor	26.68	59.53	7.96	2.91	27.41	37.46	5.23	0.57	32.85	-5.05	10.05	-4.66	32.85
ON-01910	Polo-like Kinase-1 (Plk-1) Inhibitor	51.29	83.98	22.88	38.19	69.81	68.68	56.29	48.05	32.69	15.31	-1.13	-8.24	32.69
Flubendazole	antiparasitic agent	10.63	11.21	5.17	37.56	21.65	22.87	0	9.51	0.58	32.39	1.22	9.51	32.39
PF-3758309	p21-Activated Kinase 4 (PAK4) Inhibitors	55.91	73.29	48.48	25.04	49.17	49.11	22.73	55.02	17.38	-23.44	-0.06	32.29	32.29
Zanamivir	Neuraminidase (Sialidase) Inhibitors	31.23	46.27	0	32.22	24.49	34	0	4.46	15.04	32.22	9.51	4.46	32.22
Cucurbitacin I	Jak2 inhibitor	32.97	65.13	33.81	48.16	53.08	69.48	59.5	65.97	32.16	14.35	16.4	6.47	32.16
Ansamitocin P3	Tubulin polymerization inhibitor	56.94	88.87	28.48	38.18	41.6	63.26	61.69	46.38	31.93	9.7	21.66	-15.31	31.93
10-hydroxycamptothecin	DNA Topoisomerase I Inhibitors	60.87	72.59	0	10.86	77.01	47.68	25.79	57.58	11.72	10.86	-29.33	31.79	31.79
Lexibulin hydrochloride	Tubulin depolymerization inhibitor	52.81	84.58	45.18	54.77	56.62	61.22	62.34	52.89	31.77	9.59	4.6	-9.45	31.77
Camptothecin	DNA Topoisomerase I Inhibitors	80.99	74.4	55.67	87.2	83.19	50.59	64.24	80.96	-6.59	31.53	-32.6	16.72	31.53
Picropodophyllin	Antimitotic Agent; IGF-1R Inhibitors	39.77	71.05	32.6	56.35	62.9	60.35	32.2	40.32	31.28	23.75	-2.55	8.12	31.28
GDC-0068	PKB/Akt Inhibitor	0	0	0	31.07	0	0	0	0	0	31.07	0	0	31.07
BI-2536	Polo-like Kinase-1 (Plk-1) Inhibitor	41.88	72.93	29.92	47.54	34.57	0	24.59	43.77	31.05	17.62	-34.57	19.18	31.05
Evodiamine	Alkaloid	16.38	47.16	12.76	29.85	36.15	3.9	6.22	15.08	30.78	17.09	-32.25	8.86	30.78
Aclarubicin	DNA Topoisomerase II Inhibitors	18.34	42.83	19.11	20.02	11.33	15.5	2.26	33.03	24.49	0.91	4.17	30.77	30.77
Tricirbine	PKB/Akt Inhibitor	0	4.45	0.81	30.95	15.11	0	0	0	4.45	30.14	-15.11	0	30.14
Vinflunine	Tubulin polymerization inhibitor	44.64	74.49	26.89	45.68	59.29	70.12	29.72	41.3	29.85	18.79	10.83	11.58	29.85
Plinabulin	Tubulin polymerization inhibitor	51.76	81.6	38.29	55.28	61.86	54.51	62.13	45.4	29.84	16.99	-7.35	-16.73	29.84
Phenformin hydrochloride	antidiabetic drug	0	0	0	0	0	29.47	0	0	0	0	29.47	0	29.47
GDC-0349	Pim-3 Kinase Inhibitors, mTOR	21.04	22.85	7.22	36.6	21.12	19.35	11.71	28.23	1.81	29.38	-1.77	16.52	29.38
Vindesine sulfate salt	Tubulin polymerization inhibitor	49.43	78.51	34.05	52.83	62.06	56.47	59.3	47.02	29.08	18.78	-5.59	-12.28	29.08
TAK-901	Aurora-A/B Inhibitor	33.72	62.65	5.16	27.86	51.05	79.23	12.75	13.37	28.93	22.7	28.18	0.62	28.93
BAG-956	PI3K/PDK1 Inhibitor	35.1	45.53	34.76	43.71	43.02	41.61	24.62	53.35	10.43	8.95	-1.41	28.73	28.73
Podofilox	Antimitotic Agent; IGF-1R Inhibitors	56.8	85.34	31.9	44.97	48.32	56.89	43.23	43.94	28.54	13.07	8.57	0.71	28.54
Vinblastine	Tubulin polymerization inhibitor	44.47	72.91	33.51	46.73	56.98	55.55	45.32	39.06	28.44	13.22	-1.43	-6.26	28.44
HPI-1	Smoothened (Smo) Receptor Antagonist	72.42	0	0	27.95	0	0	0	8.86	-72.42	27.95	0	8.86	27.95
Azacitidine	DNA Methyltransferase (DNMT) Inhibitor	14.42	0	0	0	12.87	0	0	27.78	-14.42	0	-12.87	27.78	27.78
IPFK2	Inducible phosphofructokinase-2 inhibitor	16.2	43.93	3.64	24.94	19.4	0	10.69	10.97	27.73	21.3	-19.4	0.28	27.73
Rotenone	NADH-Ubiquinone Oxidoreductase (Complex I) Inhibitor	25.8	53.53	7.66	18.47	25.66	0	9.78	21.15	27.73	10.81	-25.66	11.37	27.73
Methylrosaniline chloride	TNFR1 (p55/CD120a) Modulator	62.64	90.15	76.68	62.98	70.58	75.31	72.57	76.21	27.51	-13.7	4.73	3.64	27.51
A-674563	Akt1/PKA Inhibitor	29.93	7.86	0	27.49	14.16	0	0.97	26.93	-22.07	27.49	-14.16	25.96	27.49
Birinapant	IAP Inhibitor	0	27.03	0	6.87	0	12.65	0	0	27.03	6.87	12.65	0	27.03
AR-C155858	MCT1 inhibitor	20.85	26.1	3.5	30.51	23.34	0	0	0	5.25	27.01	-23.34	0	27.01
TG-46	Jak2 inhibitor	18.82	21.55	0.65	8.4	24.96	2.73	0	26.95	2.73	7.75	-22.23	26.95	26.95
GSK-923295	Centromere Associated Protein (CENP) Inhibitors	57.63	84.55	29.87	47.89	59.27	63.42	28.7	43.55	26.92	18.02	4.15	14.85	26.92
Vinblastine Sulfate	Tubulin Inhibitor	61.3	88.2	46.03	52.04	69.3	48.99	55.37	51.9	26.9	6.01	-20.31	-3.47	26.9
Torin-1	mTOR inhibitor	33.95	34.37	32.7	33.15	35.49	31.39	20.6	47.48	0.42	0.45	-4.1	26.88	26.88
CUDC-101	EGFR (HER1; erbB1) inhibitor	3.86	30.58	8.61	11.51	12.36	0	26.06	21.74	26.72	2.9	-12.36	-4.32	26.72
NVP-TAE226	Focal Adhesion Kinase (FAK) Inhibitor	0	3.32	0.14	26.73	17.87	0	0	0	3.32	26.59	-17.87	0	26.59
Pemetrexed disodium	thymidylate synthase inhibitor	0	26.58	0	0	0	0	15.34	4.96	26.58	0	0	-10.38	26.58
NSC319726	Mutant p53 Activator	39.74	66.06	50.64	42.02	48.09	61.2	32.8	32.4	26.32	-8.62	13.11	-0.4	26.32
SNS-314	Aurora-A/B/C Kinase Inhibitor	15.9	41.92	0	0	24.07	14.56	0	0	26.02	0	-9.51	0	26.02
R-547	CDK1/2/4 Inhibitor	0	25.76	0	0	5.79	0	0	4.18	25.76	0	-5.79	4.18	25.76
Ombrabulin	Tubulin polymerization inhibitor	51.34	76.97	31.35	53.09	62.35	53.41	54.27	45.51	25.63	21.74	-8.94	-8.76	25.63
PHA-793887	CDK1,2,3,4,5 Inhibitor	46.06	63.63	7.14	0	22.13	24.47	32.4	57.86	17.57	-7.14	2.34	25.46	25.46
SB-743921	Kinesin-Like Spindle Protein Inhibitor	50.02	75.41	24.78	33.77	77.58	69.33	39.13	39.1	25.39	8.99	-8.25	-0.03	25.39
Ciclopirox	Antifungal Agent	16.05	41.32	6.2	15.8	30.38	5.7	21.52	38.76	25.27	9.6	-24.68	17.24	25.27
ITF2357 (Givinostat)	Histone Deacetylase (HDAC) Inhibitor	31.26	56.49	5.84	26.7	32.38	0	38.4	40.98	25.23	20.86	-32.38	2.58	25.23
STF-62247	Renal cell growth inhibition	3.83	0	0	25.18	0	0	0	8.58	-3.83	25.18	0	8.58	25.18
Tioguanine	Purine Antagonist	33.42	40.77	29.62	0	0	0	0	24.7	7.35	-29.62	0	24.7	24.7
MG-132	Proteasome Inhibitor	61.88	86.54	80.59	58.9	89.9	89.93	92.26	91.61	24.66	-21.69	0.03	-0.65	24.66
Proscillaridin	Steroid	98.15	77.92	77.52	78.74	74.96	84.12	70.14	94.79	-20.23	1.22	9.16	24.65	24.65
Teniposide	DNA Topoisomerase II Inhibitors	24.38	48.88	0	6.14	51.51	25.35	33.91	45.71	24.5	6.14	-26.16	11.8	24.5
WYE-354	mTORC1/2 inhibitor	0	0	0	0	0	0.81	0	24.32	0	0	0.81	24.32	24.32
Cladribine	Adenosine Deaminase Inhibitor	60.57	80.14	5.94	30.22	91.23	62.61	23.08	45.35	19.57	24.28	-28.62	22.27	24.28
SCH-79797	PAR1 Antagonist	58.54	71.57	23.95	48.09	80.88	51.39	54.37	43.11	13.03	24.14	-29.49	-11.26	24.14
Alectinib (CH5424802)	Anaplastic Lymphoma Kinase (ALK) Inhibitor	3.15	27.13	0	0	0	5.85	2.61	0	23.98	0	5.85	-2.61	23.98
Gemcitabine hydrochloride	ribonucleotide reductase inhibitor	55.78	79.74	12.46	30.6	66	31.11	29.49	40	23.96	18.14	-34.89	10.51	23.96
GDC-0980	mTOR inhibitor	40.67	32.57	18.01	41.89	51.12	59.08	36.01	42.78	-8.1	23.88	7.96	6.77	23.88
Bafilomycin A1	Vacuolar H+ ATPase (V-ATPase) Inhibitors	68.99	92.86	53.82	57.87	54.4	45.04	89.07	88.05	23.87	4.05	-9.36	-1.02	23.87
2-Methoxyestradiol	Hypoxia Inducible Factor 1-alpha Inhibitor	24.42	8.08	0	21.73	12.41	0	1.15	25.01	-16.34	21.73	-12.41	23.86	23.86
PP242	mTOR Inhibitor	25.76	18.81	6.07	0	16.35	32.13	12.33	36.15	-6.95	-6.07	15.78	23.82	23.82
Etoposide	DNA Topoisomerase II Inhibitors	19.38	43.08	0	11.29	19.77	0.54	15.22	22.56	23.7	11.29	-19.23	7.34	23.7
GSK-690693	Akt1/2/3 Inhibitor	19.74	0	4.34	14.02	13.37	0	0	23.47	-19.74	9.68	-13.37	23.47	23.47
Almotriptan	5-HT1B Agonist	0	0	0	0	0	0	0	23.37	0	0	0	23.37	23.37
Odanacatib	Cathepsin K Inhibitors	0	23.34	0	0	0	0	0	0	23.34	0	0	0	23.34
ADW-742	IGF-1R Inhibitor	0	0	0	22.89	6.29	0	0	0	0	22.89	-6.29	0	22.89
Adefovir dipivoxil	DNA Polymerase Inhibitors	14.14	36.98	0	0	0	0	0	0	22.84	0	0	0	22.84
Trimetrexate	Dihydrofolate Reductase (DHFR) Inhibitors	46.37	45.18	43.54	65.94	53.71	0	44.1	6.35	-1.19	22.4	-53.71	-37.75	22.4
Purfalcamine	Calcium Dependent Protein Kinase (CDPK) 1 Inhibitor	15.59	0	0	7.96	35.04	17.64	6.82	29.1	-15.59	7.96	-17.4	22.28	22.28
HMSL10015	Bcr-Abl inhibitor	0	0	0	22.17	0	0	0	0	0	22.17	0	0	22.17
Epirubicin hydrochloride	DNA Topoisomerase II Inhibitors	23.23	45.38	7.87	25.93	64.29	35.4	46.01	50.68	22.15	18.06	-28.89	4.67	22.15
SN-38	DNA Topoisomerase I Inhibitors	61.37	67.84	47.54	69.65	71.95	49.33	47.96	67.32	6.47	22.11	-22.62	19.36	22.11
TAE-684	Anaplastic Lymphoma Kinase (ALK) Inhibitor	0	18.9	18.38	40.23	23.57	14.08	0	0	18.9	21.85	-9.49	0	21.85
BX-795	IKK-epsilon Inhibitor	21.09	9.13	10.6	0	0	21.63	0	0	-11.96	-10.6	21.63	0	21.63
Topotecan HCl	DNA Topoisomerase I Inhibitors	63.75	78.54	0	9.83	69.05	23.27	23.58	45.16	14.79	9.83	-45.78	21.58	21.58
Paclitaxel	Tubulin depolymerization inhibitor	69.81	91.1	38.53	57.42	88.92	72.61	57.89	54.4	21.29	18.89	-16.31	-3.49	21.29
Vosaroxin	DNA Topoisomerase II Inhibitors	0	21.22	0	0	0	0	0	0	21.22	0	0	0	21.22
Tipifarnib	Farnesyltransferase Inhibitor	0	21.07	0	0	0	2.05	0	3.84	21.07	0	2.05	3.84	21.07
BS-194	CDK1/2/5/9 inhibitor	23.43	44.36	0	0	24.99	0	0	0	20.93	0	-24.99	0	20.93
Foretinib	VEGFR-2 Inhibitor	0	0	0	20.81	5.91	23.02	0	3.11	0	20.81	17.11	3.11	20.81
Dinaciclib (SCH727965)	CDK1/2/5/9 inhibitor	60.31	62.19	43.53	64.3	70.44	51.07	69.27	78.81	1.88	20.77	-19.37	9.54	20.77
Milciclib	CDK1/2/4/5 Inhibitor	24.91	37.44	10.63	11.73	29.76	14.59	4.6	24.82	12.53	1.1	-15.17	20.22	20.22
PF-04691502	PI3K Inhibitor	15.41	25.11	17.25	37.46	38.77	40.5	18.71	38.28	9.7	20.21	1.73	19.57	20.21
CASIN	Cdc42 Inhibitor	0	0	0	20.06	0	0	0	0	0	20.06	0	0	20.06
Mycophenolate mofetil	Inosine 5-Monophosphate Dehydrogenase (IMPDH) Inhibitors	8.92	0	9.7	0	0	0	0	20.04	-8.92	-9.7	0	20.04	20.04
GYKI-53655	AMPA receptor antagonist	19.01	0	0	0	0	0	0	19.92	-19.01	0	0	19.92	19.92
Colchicine	Tubulin polymerization inhibitor	55.42	75.27	41.3	50.72	63.5	72.64	62.29	58.61	19.85	9.42	9.14	-3.68	19.85
Flutamide	Androgen Receptor Antagonist	0	0	0	0	0	0	0	19.47	0	0	0	19.47	19.47
Geldanamycin	Heat Shock Protein 90 (hsp90) Inhibitor	77.82	53.92	26.27	45.73	51.7	0	0	0	-23.9	19.46	-51.7	0	19.46
I-BET151	Bromodomain-Containing Protein 4 (Brd4, HUNK1) Inhibitor	19.41	9.61	0	0	0	0	0	19.29	-9.8	0	0	19.29	19.29
Cilostazol	Phosphodiesterase III (PDE3) Inhibitor	0	0	0	19.21	0	0	0	0	0	19.21	0	0	19.21
Abexinostat	HDAC Inhibitor	50.01	68.87	15.15	16.11	45.91	19.65	54.37	41.66	18.86	0.96	-26.26	-12.71	18.86
AZD-6482	PI3Kbeta inhibitor	6.03	0	0	0	0.18	18.86	5.17	0	-6.03	0	18.68	-5.17	18.68
TW-37	Bcl-xL inhibitor/Mcl-1 inhibitor	10.05	0	0	18.61	0	0	0	0	-10.05	18.61	0	0	18.61
Crotamiton	antipruritic	0	0	0	18.58	0	0	0	1.25	0	18.58	0	1.25	18.58
MLS000876826	NA	48.77	60.9	46.27	36.17	41.27	59.8	19.53	15.07	12.13	-10.1	18.53	-4.46	18.53
Papaverine hydrochloride	Phosphodiesterase X (PDE10) inhibitor	0	18.52	0	0	0	0	0	0	18.52	0	0	0	18.52
Cyanein	Golgi-Specific Brefeldin A-Resistance Guanine Nucleotide Exchange Factor 1 (GBF1) Inhibitors	49.21	54.31	56.68	60.1	46.79	49.4	58.53	76.93	5.1	3.42	2.61	18.4	18.4
Alvespimycin hydrochloride	Heat Shock Protein 90 (hsp90) Inhibitor	67.39	68.59	54.47	72.44	66.6	65.4	29.42	40.95	1.2	17.97	-1.2	11.53	17.97
PI-103	PI3Kalpha, beta, gamma Inhibitor	50.46	32.55	20.63	38.48	69.48	60.03	38.24	30.88	-17.91	17.85	-9.45	-7.36	17.85
(+)-JQ1	Bromodomain-Containing Protein 4 (Brd4, HUNK1) Inhibitor	23.85	15.2	22.43	14.91	23.42	0	21.3	39.13	-8.65	-7.52	-23.42	17.83	17.83
Obatoclax	Bcl-xL inhibitor	40.93	58.72	64.08	76.88	74.39	67.69	67.17	75.94	17.79	12.8	-6.7	8.77	17.79
Ponatinib (AP24534)	FGFR Inhibitor	36.9	0	29.71	0.24	56.08	7.12	19.25	36.9	-36.9	-29.47	-48.96	17.65	17.65
ZM-336372	Raf Kinase Inhibitors	1.66	0	0.31	0	0	0	0	17.65	-1.66	-0.31	0	17.65	17.65
MCOPPB	ORL1 (OP4, NOP) Agonists	3.93	0	3.02	0	0	0	0	17.47	-3.93	-3.02	0	17.47	17.47
Azathioprine	immunosuppressant	29.38	12.95	13.28	30.65	0.61	0	0	0	-16.43	17.37	-0.61	0	17.37
AT-406	cIAP1/2 and XIAP inhibitor	2.71	19.85	0	0	8.2	0	0	0	17.14	0	-8.2	0	17.14
Everolimus	mTOR inhibitor	14.59	6.51	2.99	9.03	10.63	6.18	4.41	21.55	-8.08	6.04	-4.45	17.14	17.14
Cortisone acetate	Glucocorticoid steroid	0	0	0	0	0	0	0	17.05	0	0	0	17.05	17.05
Ganetespib (STA-9090)	Heat Shock Protein 90 (hsp90) Inhibitor	54.51	47.54	55.48	62.92	50	48.33	8.73	25.68	-6.97	7.44	-1.67	16.95	16.95
YK-4-279	EWS-FLI1 Inhibitors	0	3	0	16.92	0	0	0	0	3	16.92	0	0	16.92
Methylene blue	antimalarial agents; possible altered redox environment, glutathione reductase inhibitor	9.31	0	24.3	18.84	23.23	0	0	16.68	-9.31	-5.46	-23.23	16.68	16.68
Everolimus	mTOR Inhibitor	8.54	0.1	9.18	13.52	14.57	1.48	8.24	24.78	-8.44	4.34	-13.09	16.54	16.54
Oseltamivir phosphate	Neuraminidase (Sialidase) Inhibitors	9.11	0	0	0	0	0	0	16.34	-9.11	0	0	16.34	16.34
Chloroquine	antimalarial agents	0	0	1.28	0	0	0	0	16.24	0	-1.28	0	16.24	16.24
GNE-493	PI3K Inhibitor	0	16.15	0	14.61	11.56	17.1	0	2.52	16.15	14.61	5.54	2.52	16.15
AST-1306	HER2/4 (erbB2) Inhibitor	2.52	0	0	0	0	16.05	0	0	-2.52	0	16.05	0	16.05
Terameprocol	Antimitotic Agent	8.48	0	0	0	0	0	0	16.01	-8.48	0	0	16.01	16.01
Combretastatin A-4	Tubulin polymerization inhibitor	52.1	68.06	34.28	36.47	51.9	59.08	61.22	34.92	15.96	2.19	7.18	-26.3	15.96
Sulfapyridine	Antibiotic	0	0	0	0	0	0	0	15.91	0	0	0	15.91	15.91
BMS-754807	IGF-1R Inhibitor	2.85	0	6.61	22.48	29.64	0	0	0	-2.85	15.87	-29.64	0	15.87
Nocodazole	Tubulin depolymerization inhibitor	59.96	75.61	38.14	31.71	63.11	60.57	61.03	52.89	15.65	-6.43	-2.54	-8.14	15.65
M344	Histone Deacetylase (HDAC) Inhibitor	16.7	32.3	0	7.63	12.17	3.76	0	11.8	15.6	7.63	-8.41	11.8	15.6
UNC-0638	Histone-lysine N-methyltransferase EHMT2 Inhibitor	14.1	0	0.27	4.99	0	0	0	15.5	-14.1	4.72	0	15.5	15.5
SR-3306	JNK 1/2/3 Inhibitor	9.2	24.67	0	7.84	0	0.73	0	0	15.47	7.84	0.73	0	15.47
Cutamesine hydrochloride	sigma1 Receptor Agonist	2.69	0	3.19	18.29	0	0	0	0	-2.69	15.1	0	0	15.1
Enzastaurin	PKCa, PKCb, PKCg inhbitor	0	0	0	0	0	0	0	15.1	0	0	0	15.1	15.1
Avagacestat	g-Secretase Inhibitor	0	15.07	0	0	0	0	0	0	15.07	0	0	0	15.07
AT-7867	Akt1/2/3 Inhibitor	0	0	0	14.95	0	7.3	0	0	0	14.95	7.3	0	14.95
Digoxin	Steroid	91.04	89.28	60.31	70.75	69.36	84.23	86.47	88.61	-1.76	10.44	14.87	2.14	14.87
Suberoylanilide hydroxamic acid	Histone Deacetylase (HDAC) 1/2/3/6 Inhibitor	0	0	0	14.87	0	0	0	0	0	14.87	0	0	14.87
Carboxyamidotriazole	Ca2+ channel blocker	0	0	0	14.69	0	0	0	0	0	14.69	0	0	14.69
Pracinostat	Histone Deacetylase (HDAC) 1/2 Inhibitor	0	14.54	0	6.79	3.65	0	0	1.2	14.54	6.79	-3.65	1.2	14.54
Rifampicin	DNA-Directed RNA Polymerase Inhibitor	7.85	22.35	0	0.81	16.18	10.82	13.87	0	14.5	0.81	-5.36	-13.87	14.5
Posaconazole	Lanosterol 14alpha-demethylase Inhibitors	0.25	14.64	0	0	8.4	11	12.29	0	14.39	0	2.6	-12.29	14.39
HMSL10019	Lck Kinase Inhibitors	0	6.65	0	14.37	20.22	4.38	0	11.95	6.65	14.37	-15.84	11.95	14.37
OSI-632	VEGFR-2 Inhibitor	0	0	0	0	0	0	0	14.35	0	0	0	14.35	14.35
IMD-0354	IKK-2 Inhibitor	26.76	36.08	0	14.34	27.44	0	14.58	1.42	9.32	14.34	-27.44	-13.16	14.34
Triciribine phosphate	PKB/Akt Inhibitor	0	0	0	14.31	0	0	0	0	0	14.31	0	0	14.31
Dienestrol	Estrogen Receptor (ER) Agonist	1.64	0	0	0	0	0	0	14.26	-1.64	0	0	14.26	14.26
KU-0063794	mTORC1/2 Inhibitor	30.81	14.4	6.79	9.77	3.22	17.31	8.95	12.11	-16.41	2.98	14.09	3.16	14.09
Sulfafurazole	Antibiotic	0.27	0	0	0	0	0	0	13.9	-0.27	0	0	13.9	13.9
CX-5461	RNA Polymerase Inhibitor	2.41	16.29	0	12.97	0.33	0	0	4.04	13.88	12.97	-0.33	4.04	13.88
GSK 269962	ROCK 1, ROCK 2 Inhibitor	0	0	0	13.81	0	0	0	0	0	13.81	0	0	13.81
PX-12	Thioredoxin Reductase Inhibitors	0	0	0	13.77	0	0	0	0	0	13.77	0	0	13.77
BX-912	Phosphoinositide Dependent Kinase (PDK) 1 Inhibitors	10.12	0	0	0	3.52	0	0	13.74	-10.12	0	-3.52	13.74	13.74
STA 5326	IL-12 Production Inhibitor	1.74	2.76	0	13.73	10.47	0	40.37	47.28	1.02	13.73	-10.47	6.91	13.73
Mocetinostat	Histone Deacetylase (HDAC) 1 Inhibitor	21.73	35.34	4.67	14.66	36.23	0	0	7.34	13.61	9.99	-36.23	7.34	13.61
TGX-221	PI3Kbeta inhibitor	6.6	0	0	0	0	13.55	0	0	-6.6	0	13.55	0	13.55
GBR 12909 dihydrochloride	Dopamine Reuptake Inhibitor	0	0	0	0	0	0	0	13.48	0	0	0	13.48	13.48
AS-1949490	SH2 containing inositol phosphatase (SHIP) inhibitor	3.06	0	0	0	0	0	0	13.41	-3.06	0	0	13.41	13.41
SB-202190	p38 MAPK Inhibitor	0	13.41	0	0	0	0	0	0	13.41	0	0	0	13.41
Irinotecan	DNA Topoisomerase I Inhibitors	16.59	13.06	0	13.37	6.63	10.44	22.1	28.24	-3.53	13.37	3.81	6.14	13.37
XRP-44X	Tubulin polymerization inhibitor	27.05	40.38	0	6.19	1.88	0	0	3.51	13.33	6.19	-1.88	3.51	13.33
KW-2478	Heat Shock Protein 90 (hsp90) Inhibitor	39.63	0	0	13.32	4.51	0	0	0	-39.63	13.32	-4.51	0	13.32
CNF-2024	Heat Shock Protein 90 (hsp90) Inhibitor	61.85	61.82	50.48	63.77	34.52	45.42	28.79	20.7	-0.03	13.29	10.9	-8.09	13.29
AIM-100	ACK1/TNK2 Inhibitor	3.83	0	0	0	0	0	0	12.97	-3.83	0	0	12.97	12.97
Pomalidomide	TNF-alpha Production Inhibitor	0	0	0	12.94	0	0	0	0	0	12.94	0	0	12.94
PF-477736	Chk1 Inhibitor	45.73	58.63	20.77	16.55	32.63	0	37.53	48.22	12.9	-4.22	-32.63	10.69	12.9
Temsirolimus	mTOR inhibitor	35.03	8.8	10.02	4.37	16.59	6.2	22.15	34.96	-26.23	-5.65	-10.39	12.81	12.81
D-106669	PI3Kalpha inhibitor	5.62	0	0	0	0	0	0	12.57	-5.62	0	0	12.57	12.57
Quinidine	antimalarial agents; Cytochrome P450 CYP2D6 Inhibitors	0	12.57	0	0	0	0	0	0	12.57	0	0	0	12.57
Phenylephrine hydrochloride	alpha1-Adrenoceptor Agonists	0	0	0	0	0	0	0	12.51	0	0	0	12.51	12.51
Olprinone	Phosphodiesterase III (PDE3) Inhibitor	3.92	0	0	0	0	0	0	12.4	-3.92	0	0	12.4	12.4
Tubacin	Histone Deacetylase (HDAC) 6 Inhibitor	0	0	3.25	0	0	12.36	0	7.31	0	-3.25	12.36	7.31	12.36
anagrelide	Phosphodiesterase III (PDE3) inhibitor	0	12.34	0	0	0	0	12.72	0	12.34	0	0	-12.72	12.34
842166X	cannabinoid CB2 agonist	11.38	0	0	0	0	0	0	12.31	-11.38	0	0	12.31	12.31
Decitabine	DNA Methyltransferase (DNMT) Inhibitor	0	0	0	0	0	0	0	12.28	0	0	0	12.28	12.28
Benazepril	Angiotensin-I Converting Enzyme Inhibitor	0	0	0	12.14	0	0	0	0	0	12.14	0	0	12.14
SNX-5422	Heat Shock Protein 90 (hsp90) Inhibitor	72.39	70.49	63.76	62.82	49.61	61.7	36.42	32.94	-1.9	-0.94	12.09	-3.48	12.09
Rapamycin	mTOR inhibitor	18.29	0	0	12.06	11.05	0	7.22	7.49	-18.29	12.06	-11.05	0.27	12.06
BTM-2C-dimer allyl oxime	artemesinin analogue	46.65	58.67	20.75	7.68	28.19	24.96	55.93	47.7	12.02	-13.07	-3.23	-8.23	12.02
Gandotinib	Jak2 inhibitor	0	0	0	12.01	0	0	0	0	0	12.01	0	0	12.01
Auranofin	Thioredoxin Reductase Inhibitors	16.2	22.4	12.48	24.41	65.86	73.37	3.08	7.54	6.2	11.93	7.51	4.46	11.93
Hydrochlorothiazide	hypertension treatment	0	0	0	0	0	0	0	11.84	0	0	0	11.84	11.84
KL001	Cryptochrome Activator	0	0	0	0	0	0	0	11.72	0	0	0	11.72	11.72
Omacetaxine mepesuccinate	Alkaloid	63.05	54.63	60.43	68.41	67.75	73.46	64.61	76.13	-8.42	7.98	5.71	11.52	11.52
BKM120 (NVP-BKM120, Buparlisib)	PI3Kalpha inhibitor	0	0	0	11.5	11.78	0	0	10.89	0	11.5	-11.78	10.89	11.5
Tiotropium bromide	Muscarinic M3 Antagonists	0	0	0	0	0	0	0	11.39	0	0	0	11.39	11.39
Diclazuril	antiprotozoal agent	0	0	0	0	0	0	0	11.32	0	0	0	11.32	11.32
NSC 23766	Rac1-GEF inhibitor	0	0	0	10.87	0	0	0	0	0	10.87	0	0	10.87
Banoxantrone	DNA Topoisomerase II Inhibitors	0	10.86	0	0	0	0	0	0	10.86	0	0	0	10.86
Sepantronium bromide	Survivin inhibitor	89.37	100.2	92.73	96.41	89.37	94.79	91.88	95.16	10.83	3.68	5.42	3.28	10.83
GDC-0941	PI3K Inhibitor	26.55	9.13	5.53	16.33	35.68	36.9	18.04	4.87	-17.42	10.8	1.22	-13.17	10.8
GW 843682X	Polo-like Kinase-1 (Plk-1) Inhibitor	31.64	38.63	22.09	17.53	25.69	1	6.44	17.21	6.99	-4.56	-24.69	10.77	10.77
Naringenin	Cytochrome P450 CYP3A4 Inhibitor	0	0	0	0	0	0	0	10.72	0	0	0	10.72	10.72
Y-39983	ROCK Inhibitor	0	0	0	10.7	0	0	0	0	0	10.7	0	0	10.7
KUC111774N-03	microphthalmia-associated transcription factor (MITF) Inhibitor	30.33	41.02	0	0	53.16	25.61	0	6.22	10.69	0	-27.55	6.22	10.69
NIBR-17	PI3K Inhibitor	0	0	0	0	0	10.68	0	0	0	0	10.68	0	10.68
CVT-6883	Adenosine A2B Antagonists	3.24	0	0	6.72	0	0	0	10.59	-3.24	6.72	0	10.59	10.59
JNK Inhibitor V	JNK Inhibitor	3.32	0	0	0	0	0	0	10.47	-3.32	0	0	10.47	10.47
Amantadine hydrochloride	Dopamine Receptor Agonist	0	0	0	0	0	0	0	10.46	0	0	0	10.46	10.46
Suramin sodium	Fibroblast Growth Factor (FGF) Inhibitors	3.15	0	0	0	0	0	0	10.38	-3.15	0	0	10.38	10.38
2,3-Dideoxyinosine	Reverse Transcriptase Inhibitor	0	0	0	0	0	0	0	10.34	0	0	0	10.34	10.34
Biapenem	Carbapenem Antibiotic	0	0	5.08	0	0	0	0	10.31	0	-5.08	0	10.31	10.31
AV-412	EGFR (HER1; erbB1) inhibitor	0	2.82	9.79	19.95	10.62	5.93	0	0	2.82	10.16	-4.69	0	10.16
G-Strophanthin	Na+/K+-ATPase Inhibitors	73.03	63.86	73.95	83.61	71.99	82.11	78.04	86.34	-9.17	9.66	10.12	8.3	10.12
Levosimendan	K(ATP) Channel Activators	0	0	0	0	0	0.64	0	10.1	0	0	0.64	10.1	10.1
TM-30089	prostaglandin D2 CRTH2 inhibitor	0	0	0	0	0	0	0	10.09	0	0	0	10.09	10.09
Tanespimycin	Heat Shock Protein 90 (hsp90) Inhibitor	67.28	77.31	0	0	43.19	37.04	0	0	10.03	0	-6.15	0	10.03
Erteberel	Estrogen Receptor (ER) beta Agonist	0	0	0	1.88	0	0	0	10	0	1.88	0	10	10
Doxorubicin (Adriamycin)	DNA Topoisomerase II Inhibitors	90.53	100.5	65.06	62.06	91.33	83.74	93.54	88.22	9.97	-3	-7.59	-5.32	9.97
SR-3677	ROCK II Inhibitor	6.69	0	0	9.93	0	0	0	0	-6.69	9.93	0	0	9.93
ZSTK-474	PI3K Inhibitor	0	1.89	0	9.77	10.49	15.77	0	6.02	1.89	9.77	5.28	6.02	9.77
SCH-900435	Glycine Transporter 1 (GlyT-1) Inhibitor	0	0	0	0	0	0	0	9.67	0	0	0	9.67	9.67
Meclizine hydrochloride	Constitutive Androstane Receptor Agonist	0	9.61	0	0	0	0	0	1.95	9.61	0	0	1.95	9.61
Dacinostat	HDAC Inhibitor	90.84	87.29	85.6	73.8	82.14	79.49	77.83	87.4	-3.55	-11.8	-2.65	9.57	9.57
HMSL10087	FLT4	0	9.56	0	0	0	0	0	0	9.56	0	0	0	9.56
Ridaforolimus	mTOR inhibitor	19.97	15.58	0	8.1	9.27	18.77	12.78	6.03	-4.39	8.1	9.5	-6.75	9.5
WAY-600	mTOR inhibitor	0	0	0	9.46	0	0	0	2.47	0	9.46	0	2.47	9.46
WS3	beta Cell Proliferation Inducer	69.68	51.79	57.55	66.79	76.33	68.65	85.27	91.73	-17.89	9.24	-7.68	6.46	9.24
LY-2228820	p38 MAPK Inhibitor	0	9.05	0	0	0	0	0	0	9.05	0	0	0	9.05
A 83-01	TGF-bR1 (ALK5) inhibitor	0	0	0	0	0	9.04	0	0	0	0	9.04	0	9.04
6-mercaptopurine	Purine Antagonist	3.09	0	3.48	12.33	0	0	0	1.92	-3.09	8.85	0	1.92	8.85
BYL-719	PI3K alpha Inhibitor	9.43	0	0	8.84	17.31	9.44	0	0	-9.43	8.84	-7.87	0	8.84
Troxacitabine	DNA Polymerase Inhibitors	2.31	0	0	0	0	0	0	8.8	-2.31	0	0	8.8	8.8
AT-13387AU	Heat Shock Protein 90 (hsp90) Inhibitor	62.53	66.9	58.21	66.99	52.31	46.18	31.32	37.43	4.37	8.78	-6.13	6.11	8.78
NCGC00344990-01	ITK inhibitor	72.26	79.85	45.48	54.21	87.48	38.15	44.83	47.77	7.59	8.73	-49.33	2.94	8.73
MLN-8054	Aurora-A Inhibitor	16.22	24.95	0	7.63	0	0	0	0	8.73	7.63	0	0	8.73
Tosedostat	Aminopeptidase N Inhibitor	0	8.71	0	0	0	0	0	0	8.71	0	0	0	8.71
GNE-477	PI3K Inhibitor	42.6	42.25	15.47	24.17	57.42	44.15	22.17	27.82	-0.35	8.7	-13.27	5.65	8.7
Oligomycin A	ATP synthase inhibitor	0	0	0	1.15	8.62	0	0	8.63	0	1.15	-8.62	8.63	8.63
Ambrisentan	Endothelin ETA Receptor Antagonist	0	0	0	0	2.8	0	0	8.58	0	0	-2.8	8.58	8.58
GSK-25	ROCK Inhibitor	0	0	0	8.55	0	0	0	0	0	8.55	0	0	8.55
Parthenolide	NF-kappaB Activation Modulator	0	0	0	8.55	0.71	0	0	0	0	8.55	-0.71	0	8.55
CH-5132799	PI3Kalpha, beta, gamma Inhibitor	25.89	14.81	0	8.5	12.16	0	6.14	0	-11.08	8.5	-12.16	-6.14	8.5
Flumazenil	GABA(A) BZ Site Receptor Antagonists	4.29	0	0	0	0	0	0	8.46	-4.29	0	0	8.46	8.46
Theobromine	cAMP Phosphodiesterase Inhibitors	0	0	0	0	0	0	0	8.46	0	0	0	8.46	8.46
Fulvestrant	Estrogen Receptor Antagonist	15.08	0	0	0	0	0	0	8.45	-15.08	0	0	8.45	8.45
OSI-027	mTORC1/2 Inhibitor	7.78	0	0	0	8.4	0	0	8.42	-7.78	0	-8.4	8.42	8.42
PD-173955	cSRC inhibitor	5.72	14.11	0	4.13	23.53	2.92	0	0	8.39	4.13	-20.61	0	8.39
Pizotifen	Antimigraine drugs	0	0	0	0	0	0	0	8.38	0	0	0	8.38	8.38
Asenapine	Dopamine D1/D2 Antagonist	0	0	0	0	0	0	0	8.37	0	0	0	8.37	8.37
Diindolylmethane	Androgen Receptor Antagonist	0	0	0	0	0	0	0	8.3	0	0	0	8.3	8.3
SB-505124	TGF-bR1 (ALK4/5) Inhibitor	0	8.16	0	0	2.94	0	25.07	0	8.16	0	-2.94	-25.07	8.16
Amoxapine	5-HT2A Antagonists?	4.16	0	0	0	0	0	0	8.04	-4.16	0	0	8.04	8.04
Oprozomib	Proteasome Inhibitor	81.22	80.45	89.28	87	87.71	86.22	84.29	92.33	-0.77	-2.28	-1.49	8.04	8.04
PHA-680632	Aurora-A/B/c Inhibitor	26.17	34.11	0	0	11.59	0	13.61	0	7.94	0	-11.59	-13.61	7.94
GSK1838705A	IGF-1R Inhibitor	0	0	5.9	13.73	25.79	0	0	0	0	7.83	-25.79	0	7.83
Diclofenamide	Carbonic Anhydrase Type Inhibitor	0	0	0	0	0	0	0	7.8	0	0	0	7.8	7.8
Laropiprant	prostaglandin D2 DP1 inhibitor	0	0	0	0	0	0	0	7.79	0	0	0	7.79	7.79
Secin H3	GEF inhibitor	0	7.78	0	0	24.31	0	18.84	0	7.78	0	-24.31	-18.84	7.78
RGB-286147	CDK1/2/3/7/9 inhibitor	82.47	78.13	48.85	56.61	82	55.68	89.35	89.45	-4.34	7.76	-26.32	0.1	7.76
Calpeptin	Proteasome Inhibitor	0	0	0	7.71	0	0	0	0	0	7.71	0	0	7.71
Monobenzone	topical medical depigmentation treatment	0	0	0	7.58	0	0	0	5.32	0	7.58	0	5.32	7.58
Panobinostat (LBH589)	Histone Deacetylase (HDAC) Inhibitor	88.79	96.28	94.36	78.31	89.87	86.18	88.87	95.36	7.49	-16.05	-3.69	6.49	7.49
Dyphylline	Xanthine Derivative	1.71	0	0	0	0	0	0	7.45	-1.71	0	0	7.45	7.45
Silybin	P-Glycoprotein (MDR-1) Inhibitor	0	0	0	7.41	0	0	0	0	0	7.41	0	0	7.41
CYC-116	Aurora-A/B/C Kinase Inhibitor	0	7.38	0	0	0	0	0	0	7.38	0	0	0	7.38
Linsitinib	IGF-1R Inhibitors	0	0	0	7.33	10.18	0	0	0	0	7.33	-10.18	0	7.33
NCGC00188382-01	ITK inhibitor	71.96	76.46	59.69	67	70.31	59.17	80.03	81.85	4.5	7.31	-11.14	1.82	7.31
Doxazosin mesylate	alpha1-Adrenoceptor Antagonists	0	0	0	7.3	0	0	0	0	0	7.3	0	0	7.3
Disulfiram	Aldehyde Dehydrogenase (ALDH2) Inhibitors	81.28	0	73.05	52.55	89.59	71.25	70.87	78.16	-81.28	-20.5	-18.34	7.29	7.29
NVP-AUY922	Heat Shock Protein 90 (hsp90) Inhibitor	64.27	66.21	49.9	57.18	50.21	48.62	25.3	28.24	1.94	7.28	-1.59	2.94	7.28
Actinomycin D	DNA-Directed RNA Polymerase Inhibitor	75.87	83.01	79.56	69.72	77.81	63.45	86.1	83.09	7.14	-9.84	-14.36	-3.01	7.14
Cediranib	VEGFR-1/2/3 inhibitor	0	0	0	0	0	0	0	7.13	0	0	0	7.13	7.13
L-690330	inositol monophophatase inhibitor	0	0	0	7.12	0	0	0	0	0	7.12	0	0	7.12
Tanshinone IIA	TNF-alpha Production Inhibitors	0	0	0	0	0	0	0	7.12	0	0	0	7.12	7.12
Sodium 2-mercaptoethanesulfonate	Antineoplastic Enhancing Agents	0	0	0	7.11	0	0	0	0	0	7.11	0	0	7.11
Tripterin	Heat Shock Protein 90 (hsp90) Inhibitor	6.45	4.69	0	0	20.25	27.36	0	0	-1.76	0	7.11	0	7.11
BAY-80-6946	PI3K alpha/delta Inhibitor	0	0	0	7.06	8.93	0	0	0	0	7.06	-8.93	0	7.06
GSI-9	g-Secretase Inhibitor	0	0	0	7.05	0	0	0	4.61	0	7.05	0	4.61	7.05
Curcumin	NF-kappaB Activation Inhibitor	0	0	0	6.99	0	0	0	0	0	6.99	0	0	6.99
Chloramphenicol	Antibiotic	0	0	12.88	0	0	0	0	6.97	0	-12.88	0	6.97	6.97
Lirimilast	Phosphodiesterase IIII (PDE4) inhibitor	18.15	0	0	0	0	0	0	6.93	-18.15	0	0	6.93	6.93
A 438079	P2X7 Receptor Antagonist	0.98	0	0	0	0	0	0	6.84	-0.98	0	0	6.84	6.84
AG-1024	EGFR (HER1; erbB1) Inhibitor	0	0	0	6.8	0	0	0	0	0	6.8	0	0	6.8
TPCA-1	IKK beta inhibitor	0	0	0	0	0	0	0	6.77	0	0	0	6.77	6.77
Levonorgestrel	Progestogen hormone	0	0	0	0	0	0	0	6.75	0	0	0	6.75	6.75
Saracatinib	cSRC inhibitor	0	1.23	0	6.72	0	0	0	0	1.23	6.72	0	0	6.72
Purvalanol A	CDK1/2/3/4/5 inhibitor	0	0	0	6.7	0	0	0	0	0	6.7	0	0	6.7
Silmitasertib	Casein Kinase II (CK2) Inhibitor	2.55	0	0	0	0	0	0	6.69	-2.55	0	0	6.69	6.69
Chlorhexidine	MMP Inhibitor	0	0	0	6.59	0	0	0	0	0	6.59	0	0	6.59
Retaspimycin	Heat Shock Protein 90 (hsp90) Inhibitor	74.19	76.04	3.85	10.44	55.99	58.61	18.22	13.05	1.85	6.59	2.62	-5.17	6.59
Miglitol	alpha-Glucosidase Inhibitors	6.64	0	0	0	0	0	0	6.58	-6.64	0	0	6.58	6.58
(+-)-7-(3,5,6-trimethyl-1,4-benzoquinon-2-yl)-7-phenylheptanoic acid	Prostanoid TP Agonist	0	0	0	6.57	6.06	0	0	0	0	6.57	-6.06	0	6.57
Lumefantrine	antimalarial agents	0	0	0	0	0	0	0	6.47	0	0	0	6.47	6.47
Flavopiridol	CDK1/2/4/6/7/9 Inhibitor	84.23	72.68	61.7	60.96	86.03	67.64	83.35	89.81	-11.55	-0.74	-18.39	6.46	6.46
Uridine triacetate	Pyrimidine Antagonists	0	0	2.61	0	0	0	0	6.37	0	-2.61	0	6.37	6.37
AMG-208	HGFR (MET; c-Met) Inhibitor	0	6.35	0	0	0	0	0	0	6.35	0	0	0	6.35
Methotrexate	Dihydrofolate Reductase (DHFR) Inhibitors	82.33	74.16	52.91	59.22	39.4	0	45.56	26.93	-8.17	6.31	-39.4	-18.63	6.31
Tetrahydropapaverine	neurtotoxic	2.16	0	0	0	0	0	0	6.24	-2.16	0	0	6.24	6.24
Niacin	Vitamin	0.85	0	0	0	0	0	0.94	7.17	-0.85	0	0	6.23	6.23
3-Bromopyruvate	Hexokinase 2 Inhibitors	0	0	0	6.2	0	0	0	3.4	0	6.2	0	3.4	6.2
Fleroxacin	Quinoline Antibiotic	0	0	0	0	0	0	0	6.17	0	0	0	6.17	6.17
Ribavirin	Inosine 5-Monophosphate Dehydrogenase (IMPDH) Inhibitors	0	0	0	0	0	0	0	6.16	0	0	0	6.16	6.16
ABT-737	Bcl-xL inhibitor	7.08	0	0	0	0	0	0	6.08	-7.08	0	0	6.08	6.08
Hyodeoxycholic acid (HDCA)	Antimetabolite	0	0	0	0	0	0	0	6.02	0	0	0	6.02	6.02
Pazopanib	multi-kinase	0	0	0	0	0	0	0	6.01	0	0	0	6.01	6.01
Daclatasvir dihydrochloride	HCV NS5A Inhibitors	8.29	0	0	0	0	0	0	5.93	-8.29	0	0	5.93	5.93
Zaltoprofen	Cyclooxygenase Inhibitor	0	0	0	0	0	0	0	5.9	0	0	0	5.9	5.9
CT-98014	GSK-3 inhibitor	0	0	0	0	0	0	0	5.83	0	0	0	5.83	5.83
Pramiracetam hydrochloride	neuroprotective drug	0	0	0	0	0	0	0	5.82	0	0	0	5.82	5.82
Bortezomib	Proteasome Inhibitor	92.52	86.34	88.22	85.78	86.19	91.98	89.79	85.9	-6.18	-2.44	5.79	-3.89	5.79
Propafenone hydrochloride	anti-arrythmia drug	11.09	0	0	0	0	0	0	5.75	-11.09	0	0	5.75	5.75
Ixazomib citrate	Proteasome Inhibitor	78.49	77.16	79.06	81.1	77.38	83.12	75.91	79.52	-1.33	2.04	5.74	3.61	5.74
E5555	Thrombin Inhibitors	19.25	11.75	0	0	10.61	16.35	11.66	0	-7.5	0	5.74	-11.66	5.74
Cyproheptadine hydrochloride	Histamine H1 Receptor Antagonists	0	0	0	0	0	0	0	5.69	0	0	0	5.69	5.69
JTC-801	ORL1 (OP4, NOP) Antagonists	0	0	0	0	0	0	0	5.69	0	0	0	5.69	5.69
Fumalic acid	Free Radical Scavenger	0	0	6.56	0	0	0	0	5.66	0	-6.56	0	5.66	5.66
NCGC00161703	NF-kB/AP-1 activation inhibitor	11.73	0	23.26	24.84	30.06	0	4.44	10.08	-11.73	1.58	-30.06	5.64	5.64
Cephalexin	Cephalosporin antibiotic	0	0	0	5.6	0	0	0	0	0	5.6	0	0	5.6
AT7519	CDK 1 & 2 inhibitor	77.46	78.56	56.32	56.14	86.12	56.61	88.61	94.15	1.1	-0.18	-29.51	5.54	5.54
NPS-R568	Calcium-Sensing Receptor (CaSR) Agonists	0	5.51	0	0	0	0	0	0	5.51	0	0	0	5.51
Vemurafenib (PLX4032, RG7204)	Raf kinase B Inhibitor	42.75	0	1.17	6.65	24.4	0	1.97	0	-42.75	5.48	-24.4	-1.97	5.48
NCGC00094594	NA	0	0	0	5.46	0	0	0	0	0	5.46	0	0	5.46
Artemisinin	antimalarial agents	0	0	0	0	0	0	0	5.44	0	0	0	5.44	5.44
ABT-199	Bcl-2 Inhibitor	0	0	0	5.43	0	0	0	0	0	5.43	0	0	5.43
Mometasone furoate	Corticosteroid	0	0	0	0	0	0	0	5.36	0	0	0	5.36	5.36
Costunolide	Telomerase Inhibitor	0	0	0	0	0	0	0	5.3	0	0	0	5.3	5.3
Monensin sodium salt	Polyether Antibiotic	12.6	17.88	20.08	20.69	32.46	0	0	0	5.28	0.61	-32.46	0	5.28
Stauprimide	lineage-specific differentiation enhancer	1.89	0	0	0	11.52	16.79	0	0	-1.89	0	5.27	0	5.27
Taltirelin	Thyrotropin-Releasing Hormone (TRH) Analogs	7.87	0	0	0	0	0	0	5.26	-7.87	0	0	5.26	5.26
Tanshinone I	TNF-alpha Production Inhibitors	0	0	0	0	0	0	0	5.26	0	0	0	5.26	5.26
Vidofludimus	Dihydroorotate Dehydrogenase (DHODH) Inhibitor	0	0	0	5.25	0	0	0	0	0	5.25	0	0	5.25
TG-89	Jak2 inhibitor	0	0	0	5.21	0	0	0	0	0	5.21	0	0	5.21
Rolipram	Phosphodiesterase IIII (PDE4) inhibitor	0	5.2	0	0	0	0	0	0	5.2	0	0	0	5.2
Vitamin B12	Vitamin	0	0	0	3.7	0	0	0	5.17	0	3.7	0	5.17	5.17
Maraviroc	Chemokine CCR5 Antagonist	0	0	0	0	0	0	0	5.16	0	0	0	5.16	5.16
Azalomycin-B	Macrolide Antibiotic	94.74	91.35	88.64	88.54	84.14	89.26	83.8	88.88	-3.39	-0.1	5.12	5.08	5.12
Rifapentine	DNA-Directed RNA Polymerase Inhibitor	8.24	0	0	0	0	0	0	5.09	-8.24	0	0	5.09	5.09
Diethylstilbestrol	Estrogen Receptor (ER) Agonist	0	0	0	5.07	0	0	0	0	0	5.07	0	0	5.07
Piroxicam	Cyclooxygenase Inhibitor	0	0	10.29	0	0	0	0	5.07	0	-10.29	0	5.07	5.07
Bioymifi	TRAIL Receptor DR5 Agonist	5.76	7.95	0	0	8.03	1.38	1.4	6.44	2.19	0	-6.65	5.04	5.04
NVP231	Ceramide kinase inhibitor	28.9	8.87	0	4.95	0	0	0	0	-20.03	4.95	0	0	4.95
TG-101209	Jak2 inhibitor	15.85	11.08	0	0	17.05	0	0	4.95	-4.77	0	-17.05	4.95	4.95
Fenobam	mgluR5 Antagonists	0	0	0	4.88	0	0	0	0	0	4.88	0	0	4.88
Ximelagatran	Thrombin Inhibitors	4.92	0	0	0	0	0	0	4.88	-4.92	0	0	4.88	4.88
Pluripotin	Dual RASGAP/Erk inhibitor	99.14	89.94	87.85	61.47	86.86	85.59	61.59	66.45	-9.2	-26.38	-1.27	4.86	4.86
Carfilzomib (PR-171)	Proteasome Inhibitor	86.22	84.8	90.78	89.15	87.36	87.99	91.14	95.95	-1.42	-1.63	0.63	4.81	4.81
ITK inhibitor	ITK inhibitor	10.24	0	0	0	0	0	0	4.78	-10.24	0	0	4.78	4.78
Tobramycin	30S Ribosomal Protein Inhibitors	0	0	0	0	0	0	0	4.74	0	0	0	4.74	4.74
Mesna disulfide	chemoprotective agent	3.19	0	0	0	0	0	0	4.73	-3.19	0	0	4.73	4.73
Procarbazine hydrochloride	DNA Alkylating Agent	0	4.73	0	0	0	0	0	0	4.73	0	0	0	4.73
Rifabutin	DNA-Directed RNA Polymerase Inhibitor	0	0	0	4.71	0	0	0	0	0	4.71	0	0	4.71
Selegiline hydrochloride	MAO-B Inhibitor	10.55	0	0	0	0	4.66	0	0	-10.55	0	4.66	0	4.66
beta-Lapachone	DNA Topoisomerase I/II Inhibitors	11.97	0	0	0	0	0	0	4.57	-11.97	0	0	4.57	4.57
Akt-I-1	AKT Inhibitor	0	0	0	0	0	0	0	4.53	0	0	0	4.53	4.53
ICI-D7288	HCN [I(h)] Blockers	0	0	0	4.43	0	0	0	0	0	4.43	0	0	4.43
Roxadustat (FG-4592)	Hypoxia-Inducible Factor Prolyl Hydroxylase Inhibitors	0	0	0	4.41	0	0	0	0	0	4.41	0	0	4.41
XL-147	PI3K Inhibitor	0	0	0	4.41	0	0	0	0	0	4.41	0	0	4.41
Arbutin	Free Radical Scavenger	0	0	0	0	0	0	0	4.25	0	0	0	4.25	4.25
Naltrexone hydrochloride	opiod receptor antagonist	0	0	0	0	0	0	0	4.24	0	0	0	4.24	4.24
SNS-032	CDK2,7,9 Inhibitor	90.3	84.2	57.25	60.79	102.39	58.56	94.43	98.65	-6.1	3.54	-43.83	4.22	4.22
Dronedarone	alpha,beta-Adrenoceptor Antagonists	0.69	0	0	0	0	0	0	4.16	-0.69	0	0	4.16	4.16
Echinomycin	Antineoplastic Antibiotics	78.27	82.42	81.13	78.89	86.58	71.53	90.86	91.84	4.15	-2.24	-15.05	0.98	4.15
NSC-724771	nitric oxide donors	0	0	0	4.15	0	0	0	0	0	4.15	0	0	4.15
JNJ-7706621	Aurora Kinase Inhibitor	0	0	0	0	0	0	0	4.14	0	0	0	4.14	4.14
Novobiocin sodium	Heat Shock Protein 90 (hsp90) Inhibitor	0	0	0	3.97	0	0	0	0	0	3.97	0	0	3.97
Mubritinib	HER2 (erbB2) Inhibitor	0	0	0	3.95	0	0	0	0	0	3.95	0	0	3.95
CGP-60474	CDK1/2 Inhibitor	85.43	89.35	75.26	71.42	97.07	78.97	94.59	98.05	3.92	-3.84	-18.1	3.46	3.92
GNE-490	PI3K Inhibitor	25	0	0.99	4.89	30.79	29.52	0	1.99	-25	3.9	-1.27	1.99	3.9
MLN-2238??	Proteasome Inhibitor	89.6	87.36	91.27	84.56	90.59	94.49	92.92	93.3	-2.24	-6.71	3.9	0.38	3.9
Eeyarestatin I	inhibitor of endoplasmic reticulum associated protein degradation	5.66	0	0	0	0	0	0	3.86	-5.66	0	0	3.86	3.86
BMS-911543	Jak2 inhibitor	0	0	0	0	0	0	0	3.81	0	0	0	3.81	3.81
GSK-2126458	PI3Kalpha/beta/delta/gamma Inhibitor	72.05	75.84	69.08	53.26	55.17	46.36	76.52	63.53	3.79	-15.82	-8.81	-12.99	3.79
NCGC00168459-01	Phosphodiesterase IIII (PDE4) inhibitor	16.23	18.56	5.77	0	0	0	0	3.79	2.33	-5.77	0	3.79	3.79
Romidepsin	Histone Deacetylase (HDAC) Inhibitor	83.76	82.79	87.97	82.74	82.68	82.41	87.61	91.37	-0.97	-5.23	-0.27	3.76	3.76
Megestrol acetate	Progesterone Receptor Antagonist	0	0	0	0	0	0	0	3.73	0	0	0	3.73	3.73
Nepicastat hydrochloride	Dopamine beta-monooxygenase Inhibitor	0	0	0	3.73	0	0	0	0	0	3.73	0	0	3.73
2-Ethylhexyl-2-cyano-3,3-diphenylacrylate	photosensitizer	0	0	0	0	0	0	0	3.71	0	0	0	3.71	3.71
A-922500	Diacylglycerol Acyltransferase Type 1 (DGAT-1) Inhibitors	0.21	0	0	0	0	0	0	3.64	-0.21	0	0	3.64	3.64
KU 0060648	DNA-Dependent Protein Kinase (DNA-PK) Inhibitor	5.02	0	0	0	0	0	0	3.63	-5.02	0	0	3.63	3.63
Trichostatin A	HDAC1 Inhibitor	75.24	78.84	73.42	27.02	48.16	33.37	55.36	55.86	3.6	-46.4	-14.79	0.5	3.6
Calhex-231	Calcium-Sensing Receptor (CaSR) Agonists	0	3.6	0	0	0	0	0.26	0	3.6	0	0	-0.26	3.6
Macitentan	Endothelin ETA/ETB Receptor Antagonist	0	0	0	0	0	0	0	3.59	0	0	0	3.59	3.59
PKI-402	PI3K Inhibitor	64.43	62.42	62.76	53.02	59.1	62.69	69.3	61.89	-2.01	-9.74	3.59	-7.41	3.59
Bromhexine hydrochloride	Mucolytic Agent	0	0	0	0	0	3.57	0	0	0	0	3.57	0	3.57
Phloretin	ICAM1 Expression Inhibitors; VCAM1 Expression Inhibitors	16.26	0	0	0	0	0	4.04	7.56	-16.26	0	0	3.52	3.52
Fluorouracil	Pyrimidine Antagonists	5.52	0	0	0	0	3.47	0.04	0	-5.52	0	3.47	-0.04	3.47
PHA-690509	CDK2/Cyclin A Inhibitor	0	0	0	0	0	0	0	3.43	0	0	0	3.43	3.43
Tetrahydrouridine	Cytidine Deaminase Inhibitors	0	0	0	3.4	0	0	0	0	0	3.4	0	0	3.4
CHS-828	IKK Inhibitor	6.96	7.25	85.3	73.31	61.69	45.94	80.83	84.13	0.29	-11.99	-15.75	3.3	3.3
Ruxolitinib (INCB018424)	Jak1/2 inhibitor	0	0	0	3.22	10.57	0	0	0	0	3.22	-10.57	0	3.22
Noradrenaline bitartrate monohydrate	alpha/beta-adrenoceptor agonist	0	0	0	0	0	0	0	3.21	0	0	0	3.21	3.21
Nifekalant	K(ATP) Channel Blockers	0	0	0	0	0	0	0	3.2	0	0	0	3.2	3.2
Amiodarone hydrochloride	Muscarinic M3 Receptor Ligand	4.3	0	0	0	0	0	0	3.19	-4.3	0	0	3.19	3.19
TAME	Anaphase Promoting Complex (APC) Inhibitor	0	0	2.34	0	0	0	0	3.19	0	-2.34	0	3.19	3.19
Bumetanide	Loop Diuretics	0	0	0	3.06	0	0	0	0	0	3.06	0	0	3.06
Esomeprazole magnesium	H+/K+-ATPase Inhibitor	0	3.04	0	0	0	0	0	0	3.04	0	0	0	3.04
Eprosartan mesylate	Angiotensin AT1 Antagonist	0	0	0	0	0	3.02	0	0	0	0	3.02	0	3.02
Delanzomib	Proteasome Inhibitor	89.43	84.81	90.86	83.59	89.62	92.64	91.6	90.46	-4.62	-7.27	3.02	-1.14	3.02
10-Deacetylbaccatin	antineoplastic intermediate	6.45	0	0	0	0	0	0	2.99	-6.45	0	0	2.99	2.99
Bisoprolol	beta1-Adrenoceptor Antagonists	0	0	0	2.92	0	0	0	0	0	2.92	0	0	2.92
BIX 02189	Mek 5 Inhibitor	0	2.92	0	0	0	0	0	0	2.92	0	0	0	2.92
NVP-BGT226	PI3K Inhibitor	91.21	79.36	91.65	94.52	90.43	93.18	91.43	91.91	-11.85	2.87	2.75	0.48	2.87
Furosemide	Loop Diuretics	9.49	0	0	2.85	0	0	0	0	-9.49	2.85	0	0	2.85
Entinostat	HDAC1 Inhibitor	0	2.83	0	0	7.41	0	0	0.04	2.83	0	-7.41	0.04	2.83
Rutaecarpine	Cyclooxygenase-2 Inhibitor	0	0	0	0	0	0	0	2.83	0	0	0	2.83	2.83
BMS-536924	IGF-1R Inhibitor	9.87	0	0	2.75	7.08	0.55	0	0	-9.87	2.75	-6.53	0	2.75
CHIR-265	Raf kinase B/C inhibitor	78	47.95	39.79	0	45.06	9.6	54.55	57.19	-30.05	-39.79	-35.46	2.64	2.64
Mizoribine	Inosine 5-Monophosphate Dehydrogenase (IMPDH) Inhibitors	0	0	0	0	0	0	0	2.62	0	0	0	2.62	2.62
Procaterol	beta2-Adrenoceptor Agonists	0	0	0	0	0	0	0	2.62	0	0	0	2.62	2.62
Ibuprofen lysine	Cyclooxygenase-1/2 Inhibitor	1.83	0	0	0	0	0	0	2.61	-1.83	0	0	2.61	2.61
KI-16425	Lysophospholipid edg2 (LPA1)/edg7 (LPA3) Receptor Antagonists	0	0	0	0	0	0	0	2.54	0	0	0	2.54	2.54
Ticlopidine hydrochloride	P2Y12 (P2T) Antagonists	0	0	0	0	0	0	0	2.54	0	0	0	2.54	2.54
KUC107550N	Clk Inhibitor	0	0	0	0	0	0	0	2.48	0	0	0	2.48	2.48
Aloe-emodin	Caspase 3 Activators	2.32	0	0	2.45	0	0	0	0	-2.32	2.45	0	0	2.45
Chenodeoxycholic acid	Farnesoid X Receptor Agonist; Steroid	0	0	0	2.43	0	0	0	0	0	2.43	0	0	2.43
JZL-195	Monoacylglycerol lipase (MAGL) inhibitor	3.64	0	0	0	0	0	0	2.43	-3.64	0	0	2.43	2.43
AZ 11645373	P2X7 Receptor Antagonist	0	0	0	2.42	0	0	0	0	0	2.42	0	0	2.42
Dapagliflozin	SGLT-2 inhibitor	0	0	0	2.36	0	0	0	0	0	2.36	0	0	2.36
Chloropyramine hydrochloride	Histamine H1 Receptor Antagonists	0	0	0	0	0	0	0	2.3	0	0	0	2.3	2.3
TG-100115	PI3K Inhibitor	13.98	0	0	0	0	0	0	2.29	-13.98	0	0	2.29	2.29
Fluocinolone acetonide	Glucocorticoid steroid	0	0	0	2.26	0	0	0	0	0	2.26	0	0	2.26
Lupeol	Steroid	0	0	0	0	0	0	0	2.23	0	0	0	2.23	2.23
Ziprasidone hydrochloride	5-HT2A Antagonists?	0	0	0	0	0	0	0	2.18	0	0	0	2.18	2.18
XMD8-92	ERK5/BMK1 inhibitor	10.08	0	0	0	0	0	0	2.16	-10.08	0	0	2.16	2.16
Eszopiclone	GABAA Receptor Modulator	0	0	0	0	0	0	0	2.15	0	0	0	2.15	2.15
Ecdysone	Steroid prohormone	1.22	0	0	0	0	0	0	2.13	-1.22	0	0	2.13	2.13
JNJ-38158471	VEGFR-2 (FLK-1/KDR) Inhibitors	15.1	17.21	0	0	0	0	0	0	2.11	0	0	0	2.11
Idronoxil	Sphingosine Kinase 1 (SphK1) Inhibitors	7.15	0	0	0	0	0	0	2.11	-7.15	0	0	2.11	2.11
Acemetacin	Cyclooxygenase-1/2/3 Inhibitor	0	0	0	0	0	0	0	2.06	0	0	0	2.06	2.06
Gallamine triethiodide	Muscarinic M2 Antagonists	26.59	13.21	0.23	0	15.5	17.54	7.67	7.51	-13.38	-0.23	2.04	-0.16	2.04
Tazarotene	Retinoid RAR Agonists?	11.88	0	0	2.03	0	0	0	0	-11.88	2.03	0	0	2.03
Zolmitriptan	5-HT1B Agonist	3.5	0	0	0	0	0	0	2.03	-3.5	0	0	2.03	2.03
AM-630	cannabinoid CB2 antagonist	0	0	0	2.01	0	0	0	0	0	2.01	0	0	2.01
EX-527	Histone Deacetylase SIRT1 Inhibitor	9.42	0	0	0	0	0	0	2	-9.42	0	0	2	2
Imexon	Ribonucleoside-Diphosphate Reductase Inhibitors	1.82	0	0	0	0	0	0	2	-1.82	0	0	2	2
Maprotiline hydrochloride	noradrenaline reuptake inhibitor	0	0	0	0	0	0	0	1.97	0	0	0	1.97	1.97
GSK-2334470	Phosphoinositide Dependent Kinase (PDK) 1 Inhibitors	2.12	0	0	0	0	0	0	1.96	-2.12	0	0	1.96	1.96
Phenoxybenzamine hydrochloride	adrenergenic receptor antagaonist	0	0	0	1.91	0	0	0	0	0	1.91	0	0	1.91
Risedronate sodium	Farnesyl Pyrophosphate Synthase Inhibitors	0	0	0	0	0	0	0	1.85	0	0	0	1.85	1.85
Bethanechol chloride	Muscarinic receptor Agonists	1.63	0	0	0	0	0	0	1.79	-1.63	0	0	1.79	1.79
Takeda-6d	VEGFR-2 (FLK-1/KDR) Inhibitors	55.47	28.27	17.88	19.64	26.04	0	34.82	28.96	-27.2	1.76	-26.04	-5.86	1.76
UK-383367	Procollagen C-Endopeptidase Inhibitor	0	0	0	0	0	0	0	1.61	0	0	0	1.61	1.61
Fostamatinib disodium	Syk Kinase inhibitor	0	0	0	0	0	0	0	1.58	0	0	0	1.58	1.58
Baicalin	prolyl endopeptidase inhibitor	0	0	0	1.57	0	0	0	0	0	1.57	0	0	1.57
GSK837149A	Fatty acid synthase inhibitor	0	1.55	0	0	0	0	0	0	1.55	0	0	0	1.55
Valspodar	P-Glycoprotein (MDR-1; ABCB1) Inhibitors	0	0	0	0	0	0	0	1.55	0	0	0	1.55	1.55
Mifepristone	Progesterone Receptor Antagonist	0	0	0	1.49	0	0	0	0	0	1.49	0	0	1.49
Rofecoxib	Cyclooxygenase-2 Inhibitor	0	0	0	0	0	0	0	1.48	0	0	0	1.48	1.48
NCGC00242487	ERK inhibitor	53.43	17.08	21.59	0	26.16	0	15.56	16.94	-36.35	-21.59	-26.16	1.38	1.38
Limonin	antiviral	0	0	0	0	0	0	0	1.35	0	0	0	1.35	1.35
Pelitinib	EGFR (HER1; erbB1) Inhibitor	32.4	29.26	20.75	0	31.57	5.04	25.58	26.87	-3.14	-20.75	-26.53	1.29	1.29
BMS-378806	HIV Attachment Inhibitor	0	0	0	0	0	0	0	1.24	0	0	0	1.24	1.24
NSC-75503	Hedgehog antagonist	0	0	0	0	0	0	0	1.23	0	0	0	1.23	1.23
Acarbose	alpha-Glucosidase Inhibitors	0	0	0	1.04	0	0	0	1.22	0	1.04	0	1.22	1.22
D-Cycloserine	NMDA partial agonist	0	0	0	0.01	0	0	0	1.19	0	0.01	0	1.19	1.19
Indinavir sulfate	HIV Protease Inhibitors	0	0	0	0	0	0	0	1.15	0	0	0	1.15	1.15
Vancomycin hydrochloride	glycopeptide antibiotic	0	0	0	0	0	0	0	1.15	0	0	0	1.15	1.15
JNJ-16259685	mgluR1 Antagonists	0	0	0	0	0	0	5.45	6.58	0	0	0	1.13	1.13
Niguldipine	L-type Ca2+ channel blocker	0	0	0	1.09	0	0	0	0	0	1.09	0	0	1.09
CCT-018159	Heat Shock Protein 90 (hsp90) Inhibitor	0	1.07	0	0	0	0	0	0	1.07	0	0	0	1.07
WYE-125132	mTORC1/2 inhibitor	62.72	59.55	50.62	44.82	50.37	48.15	61.07	62.11	-3.17	-5.8	-2.22	1.04	1.04
Caroverine hydrochloride	AMPA Antagonist	3.71	0	0	0	0	0.96	0	0	-3.71	0	0.96	0	0.96
Dacarbazine	DNA Alkylating Agent	0	0	0	0	0	0	0	0.95	0	0	0	0.95	0.95
NCGC00344999-01	ITK inhibitor	89.96	80.45	73.2	66.59	102	72.23	92.46	93.38	-9.51	-6.61	-29.77	0.92	0.92
AG-14361	PARP-1 Inhibitor	0	0	0	0	0	0	0	0.9	0	0	0	0.9	0.9
FK-506	Macrolide Antibiotic	0	0	0	0	0	0.84	0	0	0	0	0.84	0	0.84
PD-128907	Dopamine D2/D3 Agonist	0	0	0	0.83	0	0	0	0	0	0.83	0	0	0.83
HMSL10088	Receptor-interacting serine/threonine-protein kinase 1 (RIPK1)	14.1	0	0	0	0	0	0	0.82	-14.1	0	0	0.82	0.82
Hh-Ag1.5	Smoothened (Smo) receptor agonist	0	0	0	0	0	0.81	0	0	0	0	0.81	0	0.81
Piceatannol	Syk Kinase inhibitor	0	0	0	0.81	0	0	0	0	0	0.81	0	0	0.81
PS-1145	IKK-2 (IKK-beta) Inhibitor	0	0	0	0	0	0	0	0.81	0	0	0	0.81	0.81
SNX-2112	Heat Shock Protein 90 (hsp90) Inhibitor	78.6	56.52	56.09	50.04	61.51	62.29	40.04	39.06	-22.08	-6.05	0.78	-0.98	0.78
WYE-687	mTOR inhibitor	0	0	0	0	0.72	0	0	0.74	0	0	-0.72	0.74	0.74
Purvalanol B	CDK1/2/3/4/5 inhibitor	0	0	0	0	0	0	0	0.71	0	0	0	0.71	0.71
Istradefylline	Adenosine A2A Agonists	0.74	0	0	0	0	0	0	0.68	-0.74	0	0	0.68	0.68
SMI-4a	Pim inhibitor	0	0	0	0	0	0	0	0.68	0	0	0	0.68	0.68
Betaine hydrochloride	nitric oxide donors	0	0	0	0	0	0	0	0.67	0	0	0	0.67	0.67
Scopolamine methylbromide	Muscarinic Antagonists	14.38	0	0	0	0	0	0	0.66	-14.38	0	0	0.66	0.66
Ramipril	Angiotensin-I Converting Enzyme Inhibitor	2.29	0	0	0	0	0	0	0.64	-2.29	0	0	0.64	0.64
Pyrazinamide	Fatty acid synthase inhibitor	0	0	0	0.63	0	0	0	0	0	0.63	0	0	0.63
Compound 7	Histone Deacetylase (HDAC) 6 Inhibitor	0	0	0	0.57	0	0	0	0	0	0.57	0	0	0.57
PF-05212384	mTOR inhibitor	56.58	55.21	58.39	40.59	49.03	49.59	69	55.42	-1.37	-17.8	0.56	-13.58	0.56
Ketoconazole	Aromatase Inhibitor	0	0	0	0.56	0	0	0	0	0	0.56	0	0	0.56
KUC107871N-04	p97 ATPase Inhibitor	0.55	0	0	0	0	0	0	0.56	-0.55	0	0	0.56	0.56
Dextromethorphan hydrobromide	NMDA Antagonist	0	0	0	0.55	0	0	0	0	0	0.55	0	0	0.55
IKK-3 Inhibitor IX	IKK-3 Inhibitor	0	0	0	0.52	0	0	3.63	1.66	0	0.52	0	-1.97	0.52
Degrasyn	Jak2 Inhibitor	11.34	0	0	0	0	0	0	0.51	-11.34	0	0	0.51	0.51
Telaprevir (VX-950)	HCV NS3 NS4A Protease Inhibitor	0.85	0	0	0	0	0	0	0.49	-0.85	0	0	0.49	0.49
Emetine	antiprotozoal agent	83.23	82.56	90.07	68.47	86.99	87.38	96	95.03	-0.67	-21.6	0.39	-0.97	0.39
AZD-8330	MEK inhibitor	63.52	55.06	34	14.55	39.62	0	79.21	79.51	-8.46	-19.45	-39.62	0.3	0.3
KY02111	Wnt Signaling Inhibitor	0	0	0	0	0	0	0	0.29	0	0	0	0.29	0.29
SB-747651-A	MSK-1,-2 Inhibitor	3.53	3.79	0	0	0	0	0	0	0.26	0	0	0	0.26
NU-6027	CDK1/2 Inhibitor	0	0	0	0.25	0	0	0	0	0	0.25	0	0	0.25
ACC1 BMS	Acetyl-CoA carboxylase inhibitor	0	0	0	0	0	0	0	0.22	0	0	0	0.22	0.22
Crizotinib (PF-02341066)	HGFR (MET; c-Met) Inhibitor	10.53	0	0	0.22	0	0	0	0	-10.53	0.22	0	0	0.22
Glimepiride	K(ATP) Channel Blockers	0	0	0	0.2	0	0	0	0	0	0.2	0	0	0.2
Ezetimibe	NPC1L1 Inhibitor	0	0	0	0.18	0	0	0	0	0	0.18	0	0	0.18
Fludarabine phosphate	Purine Antagonist	0	0	0	0	0	0	0	0.18	0	0	0	0.18	0.18
GLS968	Glutaminase inhibitor	0	0	0	0	0	0	0	0.17	0	0	0	0.17	0.17
GNF-5837	Tropomyosin Related Kinase A/B/C (TrkA/B/C) inhibitor	0	0	0	0	0	0	0	0.14	0	0	0	0.14	0.14
CPI-613	altered energy metabolism-directed (AEMD) compound	14.09	0	0	0	0	0	0	0.09	-14.09	0	0	0.09	0.09
CEP-33779	Jak2 inhibitor	2.38	2.39	0	0	0	0	0	0	0.01	0	0	0	0.01
339253	Checkpoint Kinase 2 (Chk2) Inhibitors	0	0	0	0	0	0	0	0	0	0	0	0	0
(-)-Blebbistatin	myosin II ATPase inhibitor	0	0	0	0	0	0	0	0	0	0	0	0	0
(-)-Gossypol	Bcl-xL inhibitor	0	0	0	0	0	0	0	0	0	0	0	0	0
(+)-Usniacin	adrenergenic receptor antagaonist	0	0	0	0	0	0	0	0	0	0	0	0	0
1-(2 -Deoxy-2 -fluoro-b-D-arabinofuranosyl)uracil	DNA-Intercalating Drugs	0	0	0	0	0	0	0	0	0	0	0	0	0
10058-F4	MYC Expression Inhibitors	0	0	0	0	0	0	0	0	0	0	0	0	0
10074-G5	MYC Expression Inhibitors	0	0	0	0	0	0	0	0	0	0	0	0	0
16,16-dimethyl PGE2	prostaglandin	0	0	0	0	0	0	0	0	0	0	0	0	0
17 alpha-propionate	Androgen Receptor Antagonist	0	0	0	0	0	0	0	0	0	0	0	0	0
17_-hydroxy Wortmannin	PI3K Inhibitor	0	0	0	0	0	0	0	0	0	0	0	0	0
17_-hydroxy Wortmannin	PI3K Inhibitor	7.99	0	0	0	0	0	0	0	-7.99	0	0	0	0
17-Methyltestosterone	Aromatase Inhibitor	0	0	0	0	0	0	0	0	0	0	0	0	0
1-alpha-Hydroxyergocalciferol	Vitamin D Analog	7.83	0	0	0	0	0	16.59	0	-7.83	0	0	-16.59	0
20-hydroxyecdysone	reduces expression of cPEPCK	0	0	0	0	0	0	0	0	0	0	0	0	0
2-Deoxyglucose	Sugar	8.39	0	0	0	0	0	0	0	-8.39	0	0	0	0
2-Iminobiotin	Inducible Nitric Oxide Synthase (NOS-2) Inhibitors	3.37	0	0	0	0	0	0	0	-3.37	0	0	0	0
3-indolebutyric acid	plant hormone	1.46	0	0	0	0	0	0	0	-1.46	0	0	0	0
3-Methyladenine	PI3K Inhibitor	0	0	0	0	0	0	0	0	0	0	0	0	0
4,7-Dihydroxyisoflavanone	Estrogen Receptor Modulator	0	0	0.57	0	0	0	0	0	0	-0.57	0	0	0
4-Hydroxyandrostenedione	Aromatase Inhibitor	0	0	0	0	0	0	0	0	0	0	0	0	0
4-methylumbelliferone	hyaluronic acid (HA) synthesis	0	0	0	0	0	0	0	0	0	0	0	0	0
4-Quinazolinamine	EGFR (HER1; erbB1) Inhibitor	0	0	0	0	0	0	0	0	0	0	0	0	0
5,7-Dihydroxyflavone	Antiinflammatory Drug	8.6	0	0	0	0	0	0	0	-8.6	0	0	0	0
5-Hydroxytryptophan	Serotonin modulator	0	0	0	0	0	0	0	0	0	0	0	0	0
6-Bromoindirubin-3-acetoxime	GSK-3 inhibitor	0	0	0	0	0	0	0	0	0	0	0	0	0
7-Aminocephalosporanic acid	Cephalosporin intermediate	0	0	0	0	0	0	0	0	0	0	0	0	0
8-Cl-Ado	Telomerase Inhibitor	0	0	0	0	0	0	0	0	0	0	0	0	0
A 740003	P2X7 Receptor Antagonist	0	0	0	0	0	0	0	0	0	0	0	0	0
A 804598	P2X7 Receptor Antagonist	0	0	0	0	0	0	0	0	0	0	0	0	0
A 839977	P2X7 Receptor Antagonist	3.72	0	0	0	0	0	0	0	-3.72	0	0	0	0
A-66	PI3Kalpha inhibitor	0	0	0	0	0	0	0	0	0	0	0	0	0
A-769662	AMP-Activated Protein Kinase (AMPK) Activator	0	0	0	0	0	0	0	0	0	0	0	0	0
A-770041	Lck Kinase Inhibitors	12.73	0	0	0	11.88	0	0	0	-12.73	0	-11.88	0	0
A-803467	Nav1.8 (SNS/PN3) Sodium Channel Blockers	0	0	0	0	0	0	0	0	0	0	0	0	0
A-966492	PARP-1 Inhibitor	0	0	0	0	0	0	0	0	0	0	0	0	0
ABC-294640	Sphingosine Kinase 2 (SphK2) Inhibitors	0	0	0	0	0	0	0	0	0	0	0	0	0
Abiraterone	Androgen Biosynthesis Inhibitor	0.42	0	0	0	0	0	0	0	-0.42	0	0	0	0
ABT-263 (Navitoclax)	Bcl-xL inhibitor	0	0	0	0	0	0	0	0	0	0	0	0	0
ABT-702	Adenosine Kinase Inhibitor	0	0	0	0	0	0	0	0	0	0	0	0	0
AC-261066	RARbeta2 Agonist	0	0	0	0	0	0	0	0	0	0	0	0	0
AC-265347	Calcium-Sensing Receptor (CaSR) Agonists	0	0	0	0	0	0	0	0	0	0	0	0	0
AC-480	EGFR (HER1; erbB1) Inhibitor	8.45	0	0	0	0	0	0	0	-8.45	0	0	0	0
Acadesine	AMP-Activated Protein Kinase (AMPK) Activator	0.04	0	0	0	0	0	0	0	-0.04	0	0	0	0
Acetaminophen	Cyclooxygenase-3 Inhibitor	8.56	0	0	0	0	0	0	0	-8.56	0	0	0	0
Acetylcysteine	NF-kappaB Activation Inhibitor	0	0	0	0	0	0	0	0	0	0	0	0	0
Aciclovir	DNA Polymerase Inhibitors	0	0	0	0	0	0	0	0	0	0	0	0	0
Acipimox	Niacin deravitive	0	0	0	0	0	0	0	0	0	0	0	0	0
Acitazanolast	Mediator Release Inhibitors	4.55	0	0	0	0	0	0	0	-4.55	0	0	0	0
Acitretin	retinoid	0	0	0	0	0	0	13.56	0	0	0	0	-13.56	0
Ac-SAH-p53-8	HDM2/HDMX inhibitor	0	0	0	0	0	0	0	0	0	0	0	0	0
ACY-1215	Histone Deacetylase (HDAC) 6 Inhibitor	0	0	0	0	0	0	0	0	0	0	0	0	0
Adapalene	topical retinoid	0	0	0	0	0	0	0	0	0	0	0	0	0
Adenosine	Adenosine Receptor Agonist; Anti-Herpes Simplex Virus Drug	0	0	0	0	0	0	0	0	0	0	0	0	0
ADL-5859	delta-Opioid Agonists	0	0	0	0	0	0	0	0	0	0	0	0	0
ADX-47273	mgluR5 Antagonists	0	0	0	0	0	0	0	0	0	0	0	0	0
AEE-788	EGFR (HER1; erbB1) inhibitor	3.27	0	0	0	0	0	3.37	3.29	-3.27	0	0	-0.08	0
Afatinib	EGFR (HER1; erbB1) inhibitor	0	0	0	0	0	0	0	0	0	0	0	0	0
AG-041R	gastrin/CCKB receptor antagonist	0	0	0	0	0	0	0	0	0	0	0	0	0
AG-13958	VEGFR-2 (FLK-1/KDR) Inhibitors	0	0	0	0	0	0	0	0	0	0	0	0	0
AG-1478	EGFR (HER1; erbB1) inhibitor	0	0	0	0	0	0	0	0	0	0	0	0	0
AGI-5198	Mutant IDH1 Inhibitor	1.77	0	0	0	0	0	0	0	-1.77	0	0	0	0
AGI-6780	Mutant IDH2 Inhibitor	0	0	0	0	0	0	0	0	0	0	0	0	0
Agomelatine	5-HT2C Antagonists	0	0	0	0	0	0	0	0	0	0	0	0	0
Ak-7	Histone Deacetylase SIRT2 Inhibitors	0	0	0	0	0	0	0	0	0	0	0	0	0
AKT inhibitor VIII	AKT 1/2 Inhibitor	0	0	0	0	0	0	0	0	0	0	0	0	0
Akt-I-1,2	AKT1/2 Inhibitor	0	0	0	0	0	0	0	0	0	0	0	0	0
Alacepril	Angiotensin-I Converting Enzyme Inhibitor	0	0	0	0	0	0	0	0	0	0	0	0	0
Albendazole Oxide	antiparasitic agent	0	0	0	0	0	0	0	0	0	0	0	0	0
Albuterol	beta2-Adrenoceptor Agonists	0	0	0	0	0	0	0	0	0	0	0	0	0
Alendronate	Protein Tyrosine Phosphatase (PTP) Inhibitors	5.31	0	0	0	0	0	0	0	-5.31	0	0	0	0
Alfuzosin hydrochloride	alpha1-Adrenoceptor Antagonists	0	0	0	0	0	0	0	0	0	0	0	0	0
Alibendol	treatments of indigestin, nausea	0	0	0	0	0	0	0	0	0	0	0	0	0
Aliskiren hemifumarate	Renin Inhibitor	0	0	0	0	0	0	0	0	0	0	0	0	0
Allopurinol	Xanthine Oxidase Inhibitor	0	0	0	0	0	0	0	0	0	0	0	0	0
Aloin	Stimulant laxative	0	0	0	0	0	0	0	0	0	0	0	0	0
Aloperine	Mediator Release Inhibitors	0	0	0	0	0	0	0	0	0	0	0	0	0
Aloxistatin	Calpain Inhibitor	3.75	0	0	0	0	0	0	0	-3.75	0	0	0	0
Alprostadil	prostaglandin	0	0	0	0	0	0	0	0	0	0	0	0	0
Altretamine	Antineoplastic Agent	0	0	0	0	0	0	0	0	0	0	0	0	0
Amastatin	cytosolic leucine aminopeptidase inhibitor	0	0	0	0	0	0	0	0	0	0	0	0	0
AMG-1	HGFR (MET; c-Met) Inhibitor	0	0	0	0	0	0	0	0	0	0	0	0	0
AMG-25	KIT inhibitor	0	0	0	0	0	0	0	0	0	0	0	0	0
AMG-458	HGFR (MET; c-Met) Inhibitor	0	0	0	0	0	0	0	0	0	0	0	0	0
AMG-51	HGFR (MET; c-Met) Inhibitor	21.49	0	0	0	36.04	16.06	0	0	-21.49	0	-19.98	0	0
Amiloride	Epithelial Sodium Channels (ENaC) Blocker	0	0	0	0	0	0	0	0	0	0	0	0	0
Aminocaproic acid	Plasminogen Activator Inhibitor (PAI-1) Inhibitor	0	0	0	0	0	0	0	0	0	0	0	0	0
Aminoglutethimide	Aromatase Inhibitor	0	0	0	0	0	0	0	0	0	0	0	0	0
Aminopterin	Dihydrofolate Reductase (DHFR) Inhibitors	0	0	0	0	0	0	0	0	0	0	0	0	0
Amisulpride	Dopamine D2/D3 Antagonist	0	0	0	0	0	0	0	0	0	0	0	0	0
Amlexanox	Mediator Release Inhibitors	0	0	0	0	0	0	3.02	0.41	0	0	0	-2.61	0
Amonafide	DNA Topoisomerase II Inhibitors	0	0	0	0	0	0	0	0	0	0	0	0	0
Amorolfine hydrochloride	Antifungal Agent	0	0	0	0	0	0	0	0	0	0	0	0	0
Amoxicillin sodium	beta-lactam antibiotic	0	0	0	0	0	0	0	0	0	0	0	0	0
Amphotericin B	Macrolide Antibiotic	0	0	0	0	0	0	0	0	0	0	0	0	0
Amprenavir	HIV Protease Inhibitors	0	0	0	0	0	0	0	0	0	0	0	0	0
Amuvatinib	PDGFR alpha Inhibitor	18.13	16.17	0	0	0	0	0	0	-1.96	0	0	0	0
Amygdalin	Caspase 3 Activators	0	0	0	0	0	0	0	0	0	0	0	0	0
AN2728	Phosphodiesterase IIII (PDE4) inhibitor	0	0	0	0	0	0	0	0	0	0	0	0	0
Anacetrapib	Cholesteryl Ester Transfer Protein (CETP) Inhibitor	0	0	0	0	0	0	0	0	0	0	0	0	0
Anastrozole	Aromatase Inhibitor	0	0	0	0	0	0	0	0	0	0	0	0	0
Andarine	Selective Androgen Receptor Modulators (SARM)?	0	0	0	0	0	0	0	0	0	0	0	0	0
Andrographolide	TNF-alpha Production Inhibitor	0	0	0	0	0	0	0	0	0	0	0	0	0
Aniracetam	neuroprotective drug	0	0	0	0	0	0	0	0	0	0	0	0	0
AP-761	prostaglandin D2 CRTH2 inhibitor	0	0	0	0	0	0	0	0	0	0	0	0	0
AP-768	prostaglandin D2 CRTH2 inhibitor	0	0	0	0	0	0	0	0	0	0	0	0	0
Apatinib	VEGFR-2 inhibitor	0	0	0	0	0	0	0	0	0	0	0	0	0
Apigenin	Cyp2C9 Inhibitor	0	0	0	0	0	0	0	0	0	0	0	0	0
Apixaban	Coagulation Factor Xa Inhibitor	0	0	0	0	0	0	0	0	0	0	0	0	0
APR-246	p53-dependent reactivation of massive apoptosis	0	0	0	0	0	0	0	0	0	0	0	0	0
Apratastat	TNF-alpha-Converting Enzyme Inhibitor	0	0	0	0	0	0	0	0	0	0	0	0	0
Aprepitant	Tachykinin NK1 Antagonist	1.5	0	0	0	0	0	0	0	-1.5	0	0	0	0
AR7	RARalpha Antagonist	0	0	0	0	0	0	0	0	0	0	0	0	0
Arbidol	antiinfluenza drug	0	0	0	0	0	0	0	0	0	0	0	0	0
Arecoline	Muscarinic receptor Agonists	0	0	0	0	0	0	0	0	0	0	0	0	0
Argatroban	Thrombin Inhibitors	4.09	0	0	0	0	0	0	0	-4.09	0	0	0	0
Aripiprazole	5-HT1A/2A Antagonists?	0	0	0	0	0	0	0	0	0	0	0	0	0
ARN-509	Androgen Receptor Antagonists	0	0	0	0	0	0	0	0	0	0	0	0	0
ARRY-380	HER2 (erbB2) Inhibitor	0	0	0	0	0	0	0	0	0	0	0	0	0
Artemether	antimalarial agents	3.08	0	0	0	0	0	0	0	-3.08	0	0	0	0
Artenimol	Antimalarial agents; Inhibtion of heme crystallization, redox disruption, SERCA, etc	0	0	0	0	0	0	0	0	0	0	0	0	0
Artesunate	antimalarial agents	28.81	0	0	0	0	0	5.09	0	-28.81	0	0	-5.09	0
AS-252424	PI3K gamma Inhibitor	1.45	0	0	0	0	0	0	0	-1.45	0	0	0	0
AS-602801	JNK Inhibitor	0	0	0	0	0	0	0	0	0	0	0	0	0
AS-604850	PI3K gamma Inhibitor	0	0	0	0	0	0	3.57	0	0	0	0	-3.57	0
AS-605240	PI3K gamma Inhibitor	0	0	0	0	0	0	0	0	0	0	0	0	0
Asaraldehyde	Cyclooxygenase-2 Inhibitor	0	0	0	0	0	0	0	0	0	0	0	0	0
Asiatic acid	Nitric Oxide Production Inhibitors	0	0	0	0	0	0	0	0	0	0	0	0	0
ASP-3026	Anaplastic Lymphoma Kinase (ALK) Inhibitor	0	0	0	0	0	0	0	0	0	0	0	0	0
Aspartame	synthetic sugar substitute	0	0	0	0	0	0	0	0	0	0	0	0	0
Aspirin	non-steroidal antiinflammatory	0	0	0	0	0	0	0	0	0	0	0	0	0
Astragaloside A	treatment of degenerative bone diseases	0	0	0	0	0	0	0	0	0	0	0	0	0
Atazanavir sulfate	HIV Protease Inhibitors	0	0	0	0	0	0	0	0	0	0	0	0	0
Atorvastatin calcium	HMG-CoA Reductase Inhibitor	0	0	0	0	0	0	0	0	0	0	0	0	0
Atropine	M1 Muscarinic acetylcholine receptor Antagonists	1.53	0	0	0	0	0	0	0	-1.53	0	0	0	0
Avasimibe	Cyp2C9 Inhibitor	0	0	0	0	0	0	0	0	0	0	0	0	0
Avobenzone	UVA ray absorber	0	0	0	0	0	0	0	0	0	0	0	0	0
Axitinib	VEGFR-1/2/3 Inhibitor	0	0	0	0	0	0	0	0	0	0	0	0	0
AZ 10606120	P2X7 Receptor Antagonist	0	0	0	0	0	0	0	0	0	0	0	0	0
AZ-23	Tropomyosin Related Kinases (Trk) inhibitor	0	0	0	0	0	0	0	0	0	0	0	0	0
AZ-3146	monopolar spindle 1 (Mps1)?kinase inhibitor	0	0	0	0	0	0	0	0	0	0	0	0	0
Azasetron	5-HT3 Antagonists	4.09	0	0	0	0	0	0	0	-4.09	0	0	0	0
AZD-1480	Jak1/2 inhibitor	0	0	0	0	0	0	0	0	0	0	0	0	0
AZD-26	AKT Inhibitor	0	0	0	0	0	0	0	0	0	0	0	0	0
AZD-4547	FGFR 3 Inhibitor	0	0	0	0	0	0	0	0	0	0	0	0	0
AZD-5363	PKB/Akt Inhibitor	20.95	0	0	0	0	0	4.02	0	-20.95	0	0	-4.02	0
AZD-5438	CDK1/Cyclin B1 Inhibitors;CDK2/Cyclin A Inhibitors;CDK2/Cyclin E Inhibitors	0	0	0	0	0	0	0	0	0	0	0	0	0
AZD7545	Pyruvate Dehydrogenase Kinase 2 Inhibitor	0	0	0	0	0	0	0	0	0	0	0	0	0
Azelastine hydrochloride	Histamine H1 Receptor Antagonists	0	0	0	0	0	0	0	0	0	0	0	0	0
Azithromycin	50S Ribosomal Protein Inhibitors	2.57	0	0	0	0	0	0	0	-2.57	0	0	0	0
Azomycin	Antibiotic	0	0	0	0	0	0	0	0	0	0	0	0	0
Aztreonam	beta-lactam antibiotic	0	0	0	0	0	0	0	0	0	0	0	0	0
Bacitracin Zinc	Peptide Antibiotic	0	0	0	0	0	0	0	0	0	0	0	0	0
BAF-312	Lysophospholipid edg8 (S1P5) Receptor Ligands;Lysophospholipid edg1 (S1P1) Receptor Agonists	0	0	0	0	0	0	0	0	0	0	0	0	0
Bafetinib	Bcr-Abl Kinase Inhibitor	23.43	0	0	0	15.12	0	2.98	0	-23.43	0	-15.12	-2.98	0
Baicalein	Cyp2C9 Inhibitor	0.03	0	0	0	0	0	0	0	-0.03	0	0	0	0
Balofloxacin	Antibacterial	3.89	0	0	0	0	0	0	0	-3.89	0	0	0	0
Balsalazide	agents for IBS and constipation	2.21	0	0	0	0	0	0	0	-2.21	0	0	0	0
BAM7	BAX activator	0	0	0	0	0	0	0	0	0	0	0	0	0
Bardoxolone methyl	NF-kappaB signaling Inhibitor	5.05	4.61	0	0	9.68	0	20.87	19.83	-0.44	0	-9.68	-1.04	0
Baricitinib	Jak2 inhibitor	0	0	0	0	0	0	0	0	0	0	0	0	0
Batimastat	MMP Inhibitor	0	0	0	0	0	0	0	0	0	0	0	0	0
BAY-41-8543	Guanylate Cyclase Activator	0	0	0	0	0	0	0	0	0	0	0	0	0
BAY-60-7550	Phosphodiesterase II (PDE2A) Inhibitor	0	0	0	0	0	0	0	0	0	0	0	0	0
BAY61-3606	Syk Kinase inhibitor	5.78	0	0	0	0	0	0	0	-5.78	0	0	0	0
Bayer-18	Tyk 2 inhibitor	0	0	3.26	0	0	0	0	0	0	-3.26	0	0	0
Bazedoxifene	Selective Estrogen Receptor Modulators (SERM)	0	0	0	0	0	0	0	0	0	0	0	0	0
BD-1047	sigma Receptor Antagonist	0	0	0	0	0	0	0	0	0	0	0	0	0
Bendamustine	Antimetabolite	5.89	0	0	0	0	0	0.6	0	-5.89	0	0	-0.6	0
Benserazide	DOPA decarboxylase inhibitor	0	0	0	0	0	0	0	0	0	0	0	0	0
Benzamil	Epithelial Sodium Channels (ENaC) Blockers	0	0	0	0	0	0	0	0	0	0	0	0	0
Berberine	Protein Tyrosine Phosphatase (PTP) Inhibitors	0	0	0	0	0	0	0	0	0	0	0	0	0
Bergenin	Protein Tyrosine Phosphatase (PTP) Inhibitors	0	0	0	0	0	0	0	0	0	0	0	0	0
beta-Carotene	Vitamin/Supplement	0	0	0	0	0	0	0	0	0	0	0	0	0
beta-Estradiol	Estrogen Receptor (ER) Agonist	0	0	0	0	0	0	0	0	0	0	0	0	0
Betamethasone	Antiinflammatory; glucocorticoid receptor antagonist	0	0	0	0	0	0	0	0	0	0	0	0	0
Betamethasone	Antiinflammatory; glucocorticoid receptor antagonist	0	0	0	0	0	0	0	0	0	0	0	0	0
Betamethasone dipropionate	Glucocorticoid steroid	2.77	0	0	0	0	0	0	0	-2.77	0	0	0	0
Betanin	treatment of lipoprotein diseases	0	0	0	0	0	0	0	0	0	0	0	0	0
beta-Sitosterol	Cholesterol lowering drug	0	0	0	0	0	0	0	0	0	0	0	0	0
Betaxolol	beta1-Adrenoceptor Antagonists	4	0	0	0	0	0	0	0	-4	0	0	0	0
Betulinic acid	Caspase 3/8 Activators	0	0	0	0	0	0	0	0	0	0	0	0	0
Bexarotene	Retinoid RXR Agonists?	0	0	0	0	0	0	0	0	0	0	0	0	0
BGJ-398	FGFR 1/2/3/4 inhibitor	0	0	0	0	0	0	0	0	0	0	0	0	0
BI-78D3	SAPK1 (JNK) Inhibitor	0	0	0	0	0	0	0	0	0	0	0	0	0
BIBR 1048	Thrombin Inhibitors	0	0	0	0	0	0	0	0	0	0	0	0	0
BIBR 1532	Telomerase Inhibitor	0	0	0	0	0	0	0	0	0	0	0	0	0
Bicalutamide	Androgen Receptor Antagonist	0	0	0	0	0	0	0	0	0	0	0	0	0
BI-D1870	MAPKAP-K1 (RSK; p90Rsk) Inhibitor	0	0	0	0	0	0	0	0	0	0	0	0	0
Bilobalide	GABA(A) Receptor Antagonists	0	0	0	0	0	0	0	0	0	0	0	0	0
Bimatoprost	prostaglandin	0	0	0	0	0	0	0	0	0	0	0	0	0
Bindarit	non-steroidal antiinflammatory	0	0	0	0	0	0	0	0	0	0	0	0	0
BIO	GSK-3 inhibitor	0	0	0	0	0	0	0	0	0	0	0	0	0
Biochanin A	flavanoid	0	0	0	0	0	0	0	0	0	0	0	0	0
Biperiden	Anticholinergic	0	0	0	0	0	0	0	0	0	0	0	0	0
BIX 02188	Mek 5 Inhibitor	0	0	0	0	0	0	0	0	0	0	0	0	0
BIX-01294	Histone-lysine N-methyltransferase EHMT2 Inhibitor	0	0	6.98	4.53	0	0	0	0	0	-2.45	0	0	0
BMS-2	HGFR (MET; c-Met) Inhibitor	0	0	0	0	0	0	0	0	0	0	0	0	0
BMS-265246	CDK1/2 Inhibitor	0	0	0	0	0	0	0	0	0	0	0	0	0
BMS-299897	g-Secretase Inhibitor	0	0	0	0	0	0	0	0	0	0	0	0	0
BMS-345541	IKK beta inhibitor	0.1	0	0	0	0.02	0	0	0	-0.1	0	-0.02	0	0
BMS-5	LIMK1/LIMK2 inhibitor	0	0	0	0	0	0	0	0	0	0	0	0	0
BMS-509744	ITK inhibitor	6.61	0	0	0	0	0	1.34	0	-6.61	0	0	-1.34	0
BMS-707035	HIV Integrase Inhibitors	0	0	0	0	0	0	0	0	0	0	0	0	0
BMS-777607	HGFR (MET; c-Met) Inhibitor	0	0	0	0	0	0	0	0	0	0	0	0	0
BMS-794833	VEGFR-2 Inhibitor	0	0	0	0	0	0	0	0	0	0	0	0	0
Bosutinib	Bcr-Abl inhibitor	26.19	0	0	0	9.33	0	32.58	11.1	-26.19	0	-9.33	-21.48	0
BP-1-102	STAT-3 Inhibitor	0.24	0	0	0	0	0	0	0	-0.24	0	0	0	0
Brivanib	VEGFR-2,3/FGFR1,2,3 Inhibitor	0	0	0	0	0	0	0	0	0	0	0	0	0
Brivudine	Reverse Transcriptase Inhibitor	0	0	0	0	0	0	0	0	0	0	0	0	0
BRL-15572	5-HT1D Receptor Antagonist	0	0	0	0	0	0	0	0	0	0	0	0	0
BS-181	CDK7 Inhibitor	7.36	0	0	0	0	0	0	0	-7.36	0	0	0	0
BTZ-10526043	tuberculosis pathway inhibitor	0	0	0	0	0	0	0	0	0	0	0	0	0
Budesonide	Glucocorticoid steroid	0	0	0	0	0	0	0	0	0	0	0	0	0
Bufexamac	non-steroidal antiinflammatory	1.58	0	0	0	0	0	0	0	-1.58	0	0	0	0
Buflomedil hydrochloride	vasodilator	0	0	0	0	0	0	0	0	0	0	0	0	0
Bupropion hydrochloride	Dopamine Transporter (DAT) Inhibitor	0	0	0	0	0	0	0	0	0	0	0	0	0
Busulfan	DNA Alkylating Agent	0	0	0	0	0	0	0	0	0	0	0	0	0
Buthionine sulfoximine	Glutathione synthesis inhibitor	0	0	0	0	0	0	0	0	0	0	0	0	0
Butoconazole nitrate	Antifungal Agent	0	0	0	0	0	0	0	0	0	0	0	0	0
Butylscopolamine bromide	Muscarinic acetylcholine receptor Antagonists	0	0	0	0	0	0	0	0	0	0	0	0	0
C-188-9	STAT3 Expression Inhibitors	0	0	0	0	0	0	0	0	0	0	0	0	0
C-75	Fatty acid synthase inhibitor	0	0	0	0	0	0	0	0	0	0	0	0	0
CA-074 Me	Cathepsin B Inhibitors	0	0	0	0	0	0	0	0	0	0	0	0	0
CAA0225	Cathepsin L Inhibitors	0	0	0	0	0	0	0	0	0	0	0	0	0
Cabozantinib (XL184, BMS-907351)	VEGFR-2 Inhibitor	0	0	0	0	0	0	0	0	0	0	0	0	0
Caffeic acid	PPAR modulator	0	0	0	0	0	0	0	0	0	0	0	0	0
Caffeine, citrated	Chitinase Inhibitors	3.83	0	0	0	0	0	0	0	-3.83	0	0	0	0
CAL-101 (Idelalisib, GS-1101)	PI3Kdelta inhibitor	5.5	0	0	0	0	0	0	0	-5.5	0	0	0	0
Calcitriol	Vitamin D Analog	0	0	0	0	0	0	0	0	0	0	0	0	0
Calcium folinate	Antineoplastic Enhancing Agents	0	0	0	0	0	0	0	0	0	0	0	0	0
Calindol	Calcium-Sensing Receptor (CaSR) Agonists	0	0	0	0	0	0	0	0	0	0	0	0	0
Calmidazolium chloride	Calmodulin-Dependent Protein Kinase II Inhibitors	0	0	0	0	0	0	0	0	0	0	0	0	0
Calpeptin	Calpain Inhibitor	21.97	0	0	0	0	0	0	0	-21.97	0	0	0	0
Camostat mesylate	Serine Protease Inhibitor	0	0	0	0	0	0	0	0	0	0	0	0	0
Canagliflozin	SGLT-2 inhibitor	0	0	0	0	0	0	0	0	0	0	0	0	0
Canertinib	EGFR (HER1; erbB1) inhibitor	0	0	0	0	0	0	0	0	0	0	0	0	0
Cantharidin	PP-1 Inhibitors;PP-2A Inhibitors	0	0	0	0	0	0	0	0	0	0	0	0	0
CAP-232	Somatostatin srif2B (sst4) Agonist	0	0	0	0	0	0	0	0	0	0	0	0	0
Capecitabine	Pyrimidine Antagonists	0	0	0	0	0	0	0	0	0	0	0	0	0
Capsaicin	NF-kappaB Activation Inhibitor	0	0	0	0	0	0	0	0	0	0	0	0	0
Carbazochrome sodium sulfonate	Hemostatics	0	0	0	0	0	0	0	0	0	0	0	0	0
Carbidopa	decarboxylase inhibitor	6.05	0	0	0	0	0	1.2	0	-6.05	0	0	-1.2	0
Carboplatin	DNA Alkylating Agent	0	0	0	0	0	0	13.8	0	0	0	0	-13.8	0
Cardiogenol	cardiomyocytes differentiation initiator	0	0	0	0	0	0	0	0	0	0	0	0	0
Carisoprodol	Muscle relaxant	3.19	0	0	0	0	0	0	0	-3.19	0	0	0	0
Carmofur	Pyrimidine Antagonists	0.75	0	0	0	0	0	0	0	-0.75	0	0	0	0
Carmustine	DNA Alkylating Agent	0	0	0	0	0	0	0	0	0	0	0	0	0
Carvedilol	beta1-Adrenoceptor Antagonists	0	0	0	0	0	0	0	0	0	0	0	0	0
CAY10505	PI3K gamma Inhibitor	2.96	0	0	0	0	0	0	0	-2.96	0	0	0	0
CAY10581	Indoleamine 2,3-dioxygenase (IDO) inhibitor	0.91	0	0.43	0	0	0	0	0	-0.91	-0.43	0	0	0
CC-401	JNK Inhibitor	0	0	0	0	0	0	0	0	0	0	0	0	0
CCT-128930	PKB/Akt Inhibitor	0	0	0	0	0	0	0	0	0	0	0	0	0
CCT-129202	Aurora Kinase Inhibitor	25.85	11.65	0	0	0	0	13.59	0	-14.2	0	0	-13.59	0
CCT-241533	Checkpoint Kinase 2 (Chk2) Inhibitors	0	0	0	0	0	0	0	0	0	0	0	0	0
CDIBA	Phospholipase C inhibitor	0	0	0	0	0	0	0	0	0	0	0	0	0
Cdk4/6 Inhibitor IV	CDK4/6 Inhibitor	0	0	0	0	0	0	0	0	0	0	0	0	0
CDK9 inhibitor	CDK 9 Inhibitor	0	0	0	0	0	0	0	0	0	0	0	0	0
Cefaclor	Cephalosporin antibiotic	0	0	0	0	0	0	0	0	0	0	0	0	0
Cefdinir	Cephalosporin antibiotic	0	0	0	0	0	0	0	0	0	0	0	0	0
Cefditoren pivoxil	Cephalosporin antibiotic	0	0	0	0	0	0	0	0	0	0	0	0	0
Cefoperazone sodium	Cephalosporin antibiotic	0	0	0	0	0	0	0	0	0	0	0	0	0
Cefoselis sulfate	Antibiotic	12.3	0	0	0	0	0	0	0	-12.3	0	0	0	0
Cefprozil monohydrate	Cephalosporin antibiotic	12.03	0	0	0	0	0	0	0	-12.03	0	0	0	0
Ceftiofur	Antibiotic	0	0	0	0	0	0	0	0	0	0	0	0	0
Ceftiofur hydrochloride	Cephalosporin antibiotic	0	0	0	0	0	0	0	0	0	0	0	0	0
Celecoxib	Cyclooxygenase-2 Inhibitor	0	0	0	0	0	0	0	0	0	0	0	0	0
Cephradine	Cephalosporin antibiotic	0	0	0	0	0	0	0	0	0	0	0	0	0
Cerulenin	Fatty acid synthase inhibitor	0	0	0	0	0	0	0	0	0	0	0	0	0
Cetirizine hydrochloride	Histamine H1 Receptor Antagonists	0	0	0	0	0	0	0	0	0	0	0	0	0
c-FMS inhibitor	CSF1R (c-FMS) Inhibitor	0	0	0	0	0	0	0	0	0	0	0	0	0
CGI-1746	BTK Inhibitor	0	0	0	0	0	0	0	0	0	0	0	0	0
CGS-21680	Adenosine A2 Antagonist	0	0	0	0	0	0	0	0	0	0	0	0	0
Chelerythrine chloride	Bcl-xL inhibitor	20.5	0	0	0	21.14	0	0	0	-20.5	0	-21.14	0	0
Chlorambucil	DNA Alkylating Agent	0	0	0	0	0	0	0	0	0	0	0	0	0
Chloramphenicol palmitate	Antibiotic	0	0	0	0	0	0	0	0	0	0	0	0	0
Chlormethine	DNA Alkylating Agent	0	0	0	0	0	0	0	0	0	0	0	0	0
Chlormezanone	GABA Modulators	7.33	0	0	0	0	0	0	0	-7.33	0	0	0	0
Chlorothiazide	hypertension treatment	0	0	0	0	0	0	0	0	0	0	0	0	0
Chloroxine	Antibacterial	0	0	0	0	0	0	0	0	0	0	0	0	0
Chlorphenamine maleate	Histamine H1 Receptor Antagonists; SNRI	0	0	0	0	0	0	0	0	0	0	0	0	0
Chrysophanol	VEGFR-1/2 Inhibitor	3.72	0	0	0	0	0	0	0	-3.72	0	0	0	0
Cidofovir	DNA Polymerase Inhibitors	0	0	0	0	0	0	0	0	0	0	0	0	0
Cilliobrevin D	AAA+ ATPase Motor Cytoplasmic Dynein Inhibitor	0	0	0	0	0	0	0	0	0	0	0	0	0
Cilomilast	Phosphodiesterase IIII (PDE4) inhibitor	0	0	0	0	0	0	0	0	0	0	0	0	0
Cinacalcet hydrochloride	Calcium-Sensing Receptor (CaSR) Agonists	0	0	0	0	0	0	0	0	0	0	0	0	0
Cinchonidine	Alkaloid; P-Glycoprotein (MDR-1) Inhibitor	0	0	0	0	0	0	0	0	0	0	0	0	0
Cinchonine dihydrochloride	Alkaloid; P-Glycoprotein (MDR-1) Inhibitor	0	0	0	0	0	0	0	0	0	0	0	0	0
Ciprofibrate	PPARalpha Agonist	0	0	0	0	0	0	5.29	0	0	0	0	-5.29	0
Ciprofloxacin	DNA Topoisomerase IV Inhibitors	0	0	0	0	0	0	0	0	0	0	0	0	0
Cisatracurium besylate	neuromuscular blocker	0	0	0	0	0	0	0	0	0	0	0	0	0
Cisplatin	DNA Alkylating Agent	0	0	0	0	0	0	0	0	0	0	0	0	0
Citalopram hydrobromide	5-HT Reuptake Inhibitor	0	0	0	0	0	0	0	0	0	0	0	0	0
CITCO	Constitutive androstane receptor agonist	0	0	0	0	0	0	0	0	0	0	0	0	0
CK59	Calmodulin-Dependent Protein Kinase II Inhibitors	0	0	0	0	0	0	0	0	0	0	0	0	0
CL 82198	MMP-13 Inhibitor	0	0	0	0	0	0	0	0	0	0	0	0	0
Clarithromycin	Macrolide Antibiotic	3.11	0	0	0	0	0	0	0	-3.11	0	0	0	0
Clemastine fumarate	Histamine H1 Receptor Antagonists	0	0	0	0	0	0	0	0	0	0	0	0	0
Clevudine	Reverse Transcriptase Inhibitor	3.64	0	0	0	0	0	2.78	0	-3.64	0	0	-2.78	0
Clindamycin hydrochloride	Antibacterial	0	0	0	0	0	0	0	0	0	0	0	0	0
Clindamycin palmitate hydrochloride	Antibacterial	0	0	0	0	0	0	0	0	0	0	0	0	0
Clinofibrate	treatment of lipoprotein diseases	0	0	0	0	0	0	0	0	0	0	0	0	0
Clobetasol propionate	Corticosteroid	0	0	0	0	0	0	0	0	0	0	0	0	0
Clofibrate	PPARalpha Agonist	0	0	0	0	0	0	0	0	0	0	0	0	0
Clomifene citrate	Selective Estrogen Receptor Modulators (SERM)	0	0	0	0	0	0	0	0	0	0	0	0	0
Clomipramine	Serotonin Transporter (SERT) Inhibitor	0	0	0	0	0	0	0	0	0	0	0	0	0
Clonidine	alpha1-Adrenoceptor Agonists	0.19	0	0	0	0	0	0	0	-0.19	0	0	0	0
Clopidogrel bisulfate	P2Y12 (P2T) Antagonists	0	0	0	0	0	0	0	0	0	0	0	0	0
Clorsulon	antiparasitic agent	0	0	4.81	0	0	0	0	0	0	-4.81	0	0	0
Clotrimazole	Lanosterol 14alpha-demethylase Inhibitors	0	0	0	0	0	0	0	0	0	0	0	0	0
Clozapine	Dopamine D4 Antagonist	0	0	0	0	0	0	0	0	0	0	0	0	0
Conivaptan hydrochloride	Vasopressin (AVP) V1a/V2 Antagonists	9.32	0	0	0	0	0	4.43	0	-9.32	0	0	-4.43	0
Cordycepin	Purine Antagonist	0	0	0	0	0	0	0	0	0	0	0	0	0
Cortivazol	Glucocorticoid Receptor (GR) Agonist	0	0	0	0	0	0	0	0	0	0	0	0	0
CP-466722	ATM Kinase Inhibitor	0	0	0	0	0	0	0	0	0	0	0	0	0
CP-673451	PDGFR beta inhibitor	0	0	0	0	0	0	0	0	0	0	0	0	0
CP-724714	HER2 (erbB2) Inhibitor	0	0	0	0	0	0	0	0	0	0	0	0	0
CP-91149	Glycogen Phosphorylase a Inhibitors	0	0	0	0	0	0	0	0	0	0	0	0	0
cPEPCK inhibitor	cPEPCK inhibitor	0	0	0	0	0	0	0	0	0	0	0	0	0
CPG-52364	TLR 7, 8 and 9 antagonist	0	0	11.74	9.61	0	0	0	0	0	-2.13	0	0	0
Crenolanib	PDGFR beta inhibitor	0	0	0	0	0	0	0	0	0	0	0	0	0
Cryptotanshinone	STAT-3 Inhibitor	0	0	0	0	0	0	0	0	0	0	0	0	0
CT-99021	GSK-3 inhibitor	0	0	0	0	0	0	0	0	0	0	0	0	0
CUDC-907	PI3K Inhibitor	0	0	0	0	0	0	0	0	0	0	0	0	0
Curcumol	mitochondrial modulator	0	0	0	0	0	0	0	0	0	0	0	0	0
Cyclobenzaprine hydrochloride	5-HT2A Antagonists?	0	0	0	0	0	0	0	0	0	0	0	0	0
cycloheximide	GSK-3beta Inhibitor; tau Protein Kinase I Inhibitor	3.92	0	0	0	0	0	0	0	-3.92	0	0	0	0
Cyclopamine	Smo Receptor Antagonist	0	0	0	0	0	0	0	0	0	0	0	0	0
Cyclophosphamide	BCL2/LGALS1 Expression Inhibitor	9.02	0	0	0	0	0	2.27	0	-9.02	0	0	-2.27	0
Cyclosporine A	immunosuppressant; inhibits of T cell immune response/celcineurin	0	0	0	0	0.09	0	0	0	0	0	-0.09	0	0
Cyclovirobuxin D	acute myocardial ischemia drug	0	0	0	0	0	0	0	0	0	0	0	0	0
Cyprodime	Opioid receptor antagonist	9.74	0	0	0	0	0	0	0	-9.74	0	0	0	0
Cyproterone acetate	Androgen Receptor Antagonist	7.84	0	0	0	0	0	0	0	-7.84	0	0	0	0
CYT387	Jak1/2 inhibitor	0	0	0	0	0	0	0	0	0	0	0	0	0
Cytidine	DNA Polymerase Inhibitors; nucleoside	0	0	4.06	0.79	0	0	0	0	0	-3.27	0	0	0
Cytisine	Nicotinic alpha3beta4 Partial Agonists	0	0	0	0	0	0	0	0	0	0	0	0	0
D-159687	Phosphodiesterase IIII D (PDE4D) inhibitor	0	0	0	0	0	0	0	0	0	0	0	0	0
D-4476	Casein Kinase I (CK1) Inhibitor	17.6	0	0	0	0	0	0	0	-17.6	0	0	0	0
DA-3003-1	Cell Division Cycle CDC25 Phosphatase Inhibitor	0	0	0	0	0	0	0	0	0	0	0	0	0
Dabigatran	Thrombin Inhibitors	0	0	0	0	0	0	0	0	0	0	0	0	0
Dacomitinib	EGFR (HER1; erbB1) inhibitor	0	0	0	0	3.72	0	0	0	0	0	-3.72	0	0
Daidzin	Alcohol Dehydrogenase Inhibitor	0	0	0	0	0	0	0	0	0	0	0	0	0
Dalcetrapib	Cholesteryl Ester Transfer Protein (CETP) Inhibitor	0	0	0	0	0	0	0	0	0	0	0	0	0
Daminozide	KDM2/7 Histone Demethylases Inhibitor	0.28	0	0	0	0	0	0	0	-0.28	0	0	0	0
Danoprevir	HCV Protease Inhibitor	10.45	0	0	0	0	0	0	0	-10.45	0	0	0	0
Daphnetin	antimalarial agents	3.29	0	0	0	0	0	0	0	-3.29	0	0	0	0
Dapoxetine hydrochloride	Serotonin Transporter (SERT) Inhibitor	1.36	0	0	0	0	0	0	0	-1.36	0	0	0	0
Daptomycin	Lipopeptide Antibiotic	0	0	0	0	0	0	0	0	0	0	0	0	0
Darunavir	HIV Protease Inhibitors	0	0	0	0	0	0	0	0	0	0	0	0	0
Daunorubicin	Antineoplastic Antibiotics	0	0	0	0	0	0	0	0	0	0	0	0	0
DCC-2036	Bcr-Abl Inhibitor	21.05	0	0	0	12.48	0	0	0	-21.05	0	-12.48	0	0
DE-096	TRPV4 Antagonist	0	0	0	0	0	0	0	0	0	0	0	0	0
Deacetyl cortivazol	Glucocorticoid Receptor (GR) Agonist	17.95	0	0	0	0	0	0	0	-17.95	0	0	0	0
Deferasirox	Iron Chelator	0	0	0	0	0	0	0	0	0	0	0	0	0
Deflazacort	Corticosteroid	0	0	0	0	0	0	0	0	0	0	0	0	0
Deguelin	PI3K Inhibitor	0	0	0	0	0	0	0	0	0	0	0	0	0
Dehydroepiandrosterone	Steroid hormone	0	0	0	0	0	0	0	0	0	0	0	0	0
Desonide	Corticosteroid	0	0	0	0	0	0	0	0	0	0	0	0	0
Dexamethasone valerate	Glucocorticoid steroid	0.16	0	0	0	0	0	0	0	-0.16	0	0	0	0
Dexrazoxane hydrochloride	DNA Topoisomerase II Inhibitors	0	0	0	0	0	0	0	0	0	0	0	0	0
Diclofenac sodium	Cyclooxygenase-1/2/3 Inhibitor	2.99	0	0	0	0	0	0	0	-2.99	0	0	0	0
Diclofensine	Dopamine Transporter (DAT) Inhibitor	0	0	0	0	0	0	0	0	0	0	0	0	0
Dienogest	Synthetic progesterone	0	0	0	0	0	0	0	0	0	0	0	0	0
Dihydromyricetin	GABA(A) BZ Site Receptor Modulator	0	0	0	0	0	0	0	0	0	0	0	0	0
Diltiazem hydrochloride	Ca2+ channel blocker, similar pharmacology to verapamil	0	0	0	0	0	0	0	0	0	0	0	0	0
Dimethyl fumarate	NFkappaB-inducing kinase Inhibitor	0	0	0	0	0	0	0	0	0	0	0	0	0
Dinoprostone	prostaglandin	0	0	0	0	0	0	0	0	0	0	0	0	0
Dioscin	peroxiredoxins (PRDX) 1/6	0	0	0	0	0	0	0	0	0	0	0	0	0
Diosgenin	Cyclooxygenase up-regulator	0	0	0	0	0	0	0	0	0	0	0	0	0
Diosmin	Aryl Hydrocarbon Receptor (AhR) Agonists	0	0	0	0	0	0	0	0	0	0	0	0	0
Diphenhydramine hydrochloride	Histamine H1 Receptor Antagonists	0	0	0	0	0	0	0	0	0	0	0	0	0
Dipyridamole	Phosphodiesterase III/V (PDE5) inhibitor	0	0	0	0	0	0	0	0	0	0	0	0	0
Disufenton sodium	Free Radical Scavenger	0	0	0	0	0	0	0	0	0	0	0	0	0
D-NMAPPD	ceramidase inhibitor	0	0	0	0	0	0	0.35	0	0	0	0	-0.35	0
Dobutamine	beta1-Adrenoceptor Antagonists	5.26	0	0	0	0	0	0	0	-5.26	0	0	0	0
Docosanol	Anti-Herpes Simplex Virus Drug	0	0	0	0	0	0	0	0	0	0	0	0	0
Dofetilide	K(V)11.1 (erg1) Channel Blocker	0	0	0	0	0	0	0	0	0	0	0	0	0
Dolutegravir	HIV Integrase Inhibitors	0	0	0	0	0	0	0	0	0	0	0	0	0
Domperidone	Dopamine Receptor Antagonist	3.6	0	0	0	0	0	0	0	-3.6	0	0	0	0
Dopamine HCl	neurotransmitter	7.05	0	0	0	0	0	0	0	-7.05	0	0	0	0
Doramapimod	p38 MAPK Inhibitor	0	0	0	0	0	0	0	0	0	0	0	0	0
Doripenem	Carbapenem Antibiotic	0	0	0	0	0	0	0	0	0	0	0	0	0
Dorsomorphin	TGF-bR1 (ALK5) inhibitor	1.86	0	0	0	0	0	0	0	-1.86	0	0	0	0
Dorzolamide hydrochloride	Carbonic Anhydrase Type II Inhibitors	0	0	0	0	0	0	0	0	0	0	0	0	0
Double JS-K	nitric oxide donors	0	0	0	0	0	0	0	0	0	0	0	0	0
Doxifluridine	thymidylate synthase inhibitor	0	0	0	0	0	0	0	0	0	0	0	0	0
Doxycycline	Matrix Metalloproteinase Inhibitors	0	0	0	0	0	0	0	0	0	0	0	0	0
Drospirenone	Synthetic progesterone	0	0	0	0	0	0	0	0	0	0	0	0	0
Droxinostat	Histone Deacetylase (HDAC) 3/6/8 Inhibitor	0	0	0	0	0	0	0	0	0	0	0	0	0
Duloxetine hydrochloride	Serotonin Transporter (SERT) Inhibitor	0	0	0	0	0	0	0	0	0	0	0	0	0
Dutasteride	5?-Reductase Inhibitor	0	0	0	0	0	0	0	0	0	0	0	0	0
Dutasteride	Steroid 5alpha-Reductase Inhibitors	3.9	0	0	0	0	0	0	0	-3.9	0	0	0	0
EBPC	Aldose Reductase Inhibitor	4.41	0	0	0	0	0	0	0	-4.41	0	0	0	0
Econazole nitrate	Antifungal Agent	0	0	0	0	0	0	0	0	0	0	0	0	0
Edaravone	Free Radical Scavenger	17.7	2.84	0	0	0	0	4.39	0	-14.86	0	0	-4.39	0
Efavirenz	Reverse Transcriptase Inhibitor	27.52	0	0	0	0	0	0.87	0	-27.52	0	0	-0.87	0
Eflornithine Hydrochloride	Ornithine Decarboxylase Inhibitors	0	0	0	0	0	0	0	0	0	0	0	0	0
Elacridar	P-Glycoprotein (MDR-1) Inhibitor	0	0	0	0	0	0	0	0	0	0	0	0	0
Eliprodil	NMDA Antagonist	0	0	0	0	0	0	0	0	0	0	0	0	0
Ellagic acid	Aldose Reductase Inhibitor	0	0	0	0	0	0	0	0	0	0	0	0	0
Eltrombopag	Thrombopoietin Receptor (TpoR) Agonists	0	0	0	0	0	0	0	0	0	0	0	0	0
Elvitegravir	HIV Integrase Inhibitors	0	0	0	0	0	0	0	0	0	0	0	0	0
Embelin	X-Chromosome-Linked Inhibitor of Apoptosis Protein (XIAP) Inhibitors	0	0	0	0	0	0	0	0	0	0	0	0	0
EMD-1214063	HGFR (MET; c-Met) Inhibitor	0	0	0	0	0	0	0	0	0	0	0	0	0
Emodin	Casein Kinase II (CK2) Inhibitor	0	0	0	0	0	0	0	0	0	0	0	0	0
Emricasan	Caspase Inhibitors	0	0	0	0	0	0	0	0	0	0	0	0	0
Emtricitabine	Reverse Transcriptase Inhibitor	0	0	0	0	0	0	0	0	0	0	0	0	0
Enalapril maleate	Angiotensin-I Converting Enzyme Inhibitor	0	0	0	0	0	0	0	0	0	0	0	0	0
Endoxifen	PKC inhibitor	5.82	0	0	0	0	0	0	0	-5.82	0	0	0	0
Enoxacin	Quinoline Antibiotic	0	0	0	0	0	0	0	0	0	0	0	0	0
Enoxolone	15-hydroxyprostaglandin dehydrogenase inhibitor	5.86	0	0	0	0	0	0	0	-5.86	0	0	0	0
Entecavir	DNA Polymerase Inhibitors	0	0	0	0	0	0	0	0	0	0	0	0	0
Entecavir	Nucleoside Reverse Transcriptase Inhibitor	0	0	0	0	0	0	0	0	0	0	0	0	0
EO-1428	p38 MAPK Inhibitor	0.47	0	0	0	0	0	6.15	0	-0.47	0	0	-6.15	0
Epalrestat	Aldose Reductase Inhibitor	0	0	0	0	0	0	0	0	0	0	0	0	0
Epinephrine	alpha/beta-adrenoceptor agonist	0	0	0	0	0	0	0	0	0	0	0	0	0
Eplerenone	Mineralocorticoid Receptor (MR) Antagonist	0	0	0	0	0	0	0	0	0	0	0	0	0
Erdosteine	Mucolytic Agent	0	0	0	0	0	0	0	0	0	0	0	0	0
Ergosterol	Sterol (fungal cell wall)	0	0	0	0	0	0	0	0	0	0	0	0	0
Erlotinib hydrochloride	EGFR (HER1; erbB1) inhibitor	0	0	0	0	0	0	0	0	0	0	0	0	0
Erythromycin	NF-kappaB Activation Inhibitor	0	0	0	0	0	0	0	0	0	0	0	0	0
Estetrol	Selective Estrogen Receptor Modulators (SERM)	0	0	0	0	0	0	0	0	0	0	0	0	0
Estramustine phosphate sodium	DNA Alkylating Agent	0	0	0	0	0	0	0	0	0	0	0	0	0
Estriol	Estrogen Receptor (ER) Agonist	0	0	0	0	0	0	0	0	0	0	0	0	0
Estrone	Steroid hormone	7.46	0	0.11	0	0	0	0	0	-7.46	-0.11	0	0	0
Ethinylestradiol	Estrogen Receptor (ER) Agonist	6.11	0	0	0	0	0	0	0	-6.11	0	0	0	0
Ethionamide	Cell Wall Biosynthesis Inhibitors	1.91	0	0	0	0	0	4.45	0	-1.91	0	0	-4.45	0
Ethisterone	Progestogen hormone	0.12	0	0	0	0	0	0	0	-0.12	0	0	0	0
Ethosuximide	anti-epileptic drug	0	0	0	0	0	0	0	0	0	0	0	0	0
Etodolac	Cyclooxygenase-2 Inhibitor	0	0	0	0	0	0	0	0	0	0	0	0	0
Etomidate	GABAA Receptor Modulator	0	0	0	0	0	0	0	0	0	0	0	0	0
Exemestane	Aromatase Inhibitor	7.48	0	0	0	0	0	0	0	-7.48	0	0	0	0
Famciclovir	antiviral	0	0	0	0	0	0	0	0	0	0	0	0	0
Famotidine	Histamine H2 Receptor Antagonists	0	0	0	0	0	0	0	0	0	0	0	0	0
FASN BI	Fatty acid synthase inhibitor	0	0	0	0	0	0	0	0	0	0	0	0	0
FASN MRK	Fatty acid synthase inhibitor	0	0	0	0	0	0	0	0	0	0	0	0	0
Fasudil hydrochloride	ROCK Inhibitor	0	0	0	0	0	0	0	0	0	0	0	0	0
Febuxostat	Xanthine Oxidase Inhibitor	0	0	0	0	0	0	9.04	0	0	0	0	-9.04	0
Felbamate	GABAA Receptor Modulator	8.52	0	0	0	0	0	0	0	-8.52	0	0	0	0
Fenofibrate	PPARalpha Agonist	1.33	0	0	0	0	0	0	0	-1.33	0	0	0	0
Fenoldopam	Dopamine D1 Agonist	0	0	0	0	0	0	0	0	0	0	0	0	0
Fenretinide	RARbeta/gamma Agonist	0	0	0	0	0	0	0	0	0	0	0	0	0
Fenticonazole nitrate	Antifungal Agent	10.4	0	0	0	0	0	0	0	-10.4	0	0	0	0
Fesoterodine fumarate	Muscarinic Antagonists	0	0	0	0	0	0	0	0	0	0	0	0	0
Finasteride	Androgen Receptor Antagonist	0	0	0	0	0	0	0	0	0	0	0	0	0
Fingolimod hydrochloride	Sphingosine Kinase 1 (SphK1) Inhibitors	0	0	0	0	0	0	0	0	0	0	0	0	0
Fisetin	Histone Deacetylase/SIRT1 Activator	33.12	0	0	0	0	0	15.31	0	-33.12	0	0	-15.31	0
Flecainide	Nav1.5 (Cardiac/SkMII) Sodium Channel Blockers	0	0	0	0	0	0	0	0	0	0	0	0	0
Fluconazole	Antifungal Agent	0	0	0	0	0	0	0	0	0	0	0	0	0
Flucytosine	Pyrimidine Antagonists	2.53	0	0	0	0	0	0	0	-2.53	0	0	0	0
Flunarizine	Calcium Channel Blocker	0.69	0	0	0	0	0	0	0	-0.69	0	0	0	0
Flunisolide	Corticosteroid	0	0	0	0	0	0	0	0	0	0	0	0	0
Fluocinonide	Glucocorticoid steroid	0	0	0	0	0	0	0	0	0	0	0	0	0
Fluphenazine hydrochloride	Dopamine D2 Antagonist	0	0	0	0	0	0	0	0	0	0	0	0	0
Flupirtine maleate	Voltage-Gated K(V) 7 (KCNQ) Channel Activator	0	0	0	0	0	0	0	0	0	0	0	0	0
Flurbiprofen	non-steroidal antiinflammatory	2.43	0	0	0	0	0	0	0	-2.43	0	0	0	0
Fluticasone propionate	Corticosteroid	0	0	0	0	0	0	6.11	0	0	0	0	-6.11	0
Fluvastatin	HMG-CoA Reductase Inhibitors	0	0	0	0	5.27	0	0	0	0	0	-5.27	0	0
Fluvoxamine	5-HT Reuptake Inhibitor	0	0	0	0	0	0	0	0	0	0	0	0	0
FMK	MAPKAP-K1 (RSK; p90Rsk) Inhibitor	5.65	0	0	0	0	0	0	0	-5.65	0	0	0	0
Fomepizole	Alcohol Dehydrogenase Inhibitor	0	0	0	0	0	0	0	0	0	0	0	0	0
Formononetin	MAO Inhibitor	2.82	0	0	0	0	0	0	0	-2.82	0	0	0	0
Fotemustine	DNA Alkylating Agent	10.75	0	0	0	0	0	0	0	-10.75	0	0	0	0
FR-180204	ERK 1/2 Inhibitor	0	0	0	0	4.03	0	0	0	0	0	-4.03	0	0
G?-6976	PKC inhibitor	0	0	0	0	0	0	0	0	0	0	0	0	0
G?-6983	PKC inhibitor	0	0	0	0	0	0	0	0	0	0	0	0	0
Gabapentin	Calcium Channels (Voltage-Gated) alpha2/delta-1/2 Subunit Ligand	2.4	0	0	0	0	0	0	0	-2.4	0	0	0	0
Gabexate mesilate	NF-kappaB Activation Inhibitor	0	0	0	0	0	0	0	0	0	0	0	0	0
Galantamine hydrobromide	Acetylcholinesterase Inhibitors	0	0	0	0	0	0	0	0	0	0	0	0	0
Galeterone	Selective Androgen Receptor Modulators (SARM)?	0	0	0	0	0	0	0	0	0	0	0	0	0
Ganciclovir	DNA Polymerase Inhibitors	0.87	0	0	0	0	0	0	0	-0.87	0	0	0	0
GANT61	Hedgehog pathway inhibitor	0	0	0	0	0	0	0	0	0	0	0	0	0
Gatifloxacin	DNA Topoisomerase IV Inhibitors	0	0	0	0	0	0	0	0	0	0	0	0	0
Gavestinel sodium	NMDA Glycine-Site Antagonist	0	0	0	0	0	0	0	0	0	0	0	0	0
GB 83	PAR2 Antagonist	0	0	0	0	0	0	0	0	0	0	0	0	0
GBR-12935	Dopamine Reuptake Inhibitor	8.75	0	0	0	0	0	0	0	-8.75	0	0	0	0
Gefitinib	EGFR (HER1; erbB1) inhibitor	6.14	0	0	0	0	0	0	0	-6.14	0	0	0	0
Gemfibrozil	PPARalpha agonist	0	0	0	0	0	0	0	0	0	0	0	0	0
Genipin	Free Radical Scavenger	0	0	0	0	0	0	0	0	0	0	0	0	0
Geniposidic acid	radioprotectant	2.09	0	0	0	0	0	0	0	-2.09	0	0	0	0
Genistein	DNA Topoisomerase II Inhibitors	0	0	0	0	0	0	0	0	0	0	0	0	0
Genistin	Lipid lowering agents	0	0	0	0	0	0	3.23	0	0	0	0	-3.23	0
Gentamycin sulfate	Antibiotic	0	0	0	0	0	0	0	0	0	0	0	0	0
Gestodene	Progestogen hormone	3.23	0	0	0	0	0	0	0	-3.23	0	0	0	0
Gimeracil	Dihydropyrimidine Dehydrogenase Inhibitor	4.19	0	0	0	0	0	0	0	-4.19	0	0	0	0
Ginkgolide A	GABA(A) Receptor Antagonists	0	0	0	0	0	0	0	0	0	0	0	0	0
Ginkgolide B	GABA(A) Receptor Antagonists	0	0	0	0	0	0	0	0	0	0	0	0	0
Gliclazide	K(ATP) Channel Blockers	0	0	2.6	0	0	0	0	0	0	-2.6	0	0	0
Glipizide	K(ATP) Channel Blockers	0.58	0	0	0	0	0	0	0	-0.58	0	0	0	0
Glycyl-H-1152	ROCK II Inhibitor	0	0	0	0	0	0	0	0	0	0	0	0	0
Glycyrrhizin	Thrombin Inhibitors	0	0	0	0	0	0	0	0	0	0	0	0	0
GM-1489	MMP Inhibitor	0	0	0	0	0	0	0	0	0	0	0	0	0
GM-6001	MMP Inhibitor	1.84	0	0	0	0	0	0	0	-1.84	0	0	0	0
GNF 2	Bcr-Abl inhibitor	0	0	0	0	0	0	0	0	0	0	0	0	0
GPLG-0634	Jak1 Inhibitor	0	0	0	0	0	0	0	0	0	0	0	0	0
GR-159897	Tachykinin NK2 Antagonist	0	0	0	0	0	0	0	0	0	0	0	0	0
Granisetron hydrochloride	5-HT3 Antagonists	4.37	0	0	0	0	0	0	0	-4.37	0	0	0	0
GSK J1	H3K27 Histone Demethylases UTX and JMJD3 Inhibitor	0	0	0	0	0	0	0	0	0	0	0	0	0
GSK-1016790A	TRPV4 Agonist	0	0	0	0	87.37	0	0	0	0	0	-87.37	0	0
GSK126	EZH2 Methyltransferase Inhibitor	0	0	6.78	0	0	0	0	0	0	-6.78	0	0	0
GSK-1292263A	Glucose-Dependent Insulinotropic Receptor (GDIR, GPR119) Agonists	0	0	0	0	0	0	0	0	0	0	0	0	0
GSK-1904529A	IGF-1R Inhibitor	0	0	0	0	0	0	0	0	0	0	0	0	0
GSK-1995010	FAS inhibitor	0	0	0	0	0	0	0	0	0	0	0	0	0
GSK-256066	Phosphodiesterase IIII (PDE4) inhibitor	0	0	0	0	0	0	0	0	0	0	0	0	0
GSK-2636771	PI3Kbeta inhibitor	0	0	0	0	0	0	0	0	0	0	0	0	0
GSK-3787	PPARdelta Antagonist	0	0	0	0	0	0	0	0	0	0	0	0	0
GSK-3965	ABCA1 Expression Enhancer	0	0	0	0	0	0	0	0	0	0	0	0	0
GSK-4112	Rev-erb alpha agonist	0	0	0	0	0	0	0	0	0	0	0	0	0
GSK429286A	ROCK 1, ROCK 2 Inhibitor	0	0	0	0	0	0	0	0	0	0	0	0	0
GSK525768	Bromodomain-Containing Protein 4 (Brd4, HUNK1) Inhibitor	0	0	0	0	0	0	0	0	0	0	0	0	0
GSK-615	PI3Kalpha inhibitor	0	0	0	0	11.58	0	0	0	0	0	-11.58	0	0
GSK-650394	serum- and glucocorticoid-regulated kinases (SGK1 and SGK2) inhibitor	0	0	0	0	0	0	0	0	0	0	0	0	0
GW 4869	Neutral Sphingomyelinase (N-SMase) Inhibitor	0	0	0	0	0	0	0	0	0	0	0	0	0
GW-0742	PPARgamma Agonists?	8.51	0	0	0	0	0	3.9	0	-8.51	0	0	-3.9	0
GW-4064X	Farnesoid X Receptor Agonist	0	0	0	0	0	0	0	0	0	0	0	0	0
GW-441756	Tropomyosin Related Kinase A (TrkA) inhibitor	0	0	0	0	0	0	0	0	0	0	0	0	0
GW-501516	PPARdelta Agonist	0	0	0	0	0	0	0	0	0	0	0	0	0
GW-5074	Raf Kinase Inhibitors	0	0	0	0	0	0	0	0	0	0	0	0	0
GW-6471	PPARalpha Antagonist	0	0	0	0	0	0	0	0	0	0	0	0	0
GW-7647	PPARalpha Agonist	0	0	0	0	0	0	0	0	0	0	0	0	0
GW-788388	TGF-bR1 (ALK5) Inhibitor	0	0	0	0	0	0	0	0	0	0	0	0	0
GW-791343	P2X7 Receptor Antagonist	0	0	0	0	0	0	0	0	0	0	0	0	0
GW-9508	Free Fatty Acid Receptor 1 Agonist	0	0	0	0	0	0	0	0	0	0	0	0	0
GYKI-52466	AMPA Antagonist	26.14	3.83	0	0	0	0	0	0	-22.31	0	0	0	0
H-89	PKB/Akt Inhibitor	2.91	0	0	0	0	0	0	0	-2.91	0	0	0	0
HA-14-1	Bcl-2 Inhibitor	0	0	0	0	0	0	0	0	0	0	0	0	0
Halofantrine	antimalarial agents; possibly Inhibtion of heme crystallization/inhibition of plasmepsin	21.24	0.44	9.44	0	5.59	0	0	0	-20.8	-9.44	-5.59	0	0
Haloperidol	Dopamine D2 Antagonist	0.87	0	0	0	0	0	0	0	-0.87	0	0	0	0
Hematoxylin	Iron Chelator	0	0	0	0	0	0	0	0	0	0	0	0	0
Hesperetin	Lipid Lowering Agents	6.47	0	0	0	0	0	0	0	-6.47	0	0	0	0
Hexestrol	17-betahydroxysteroid dehydrogenase inhibitor	4.8	0	0	0	0	0	0	0	-4.8	0	0	0	0
Hg-10-102-01	Leucine-Rich Repeat Kinase 2 (LRRK2) Inhibitors	0	0	0	0	0	0	0	0	0	0	0	0	0
Histamine dihydrochloride	Histamine Receptor Agonist	0.6	0	0	0	0	0	0	0	-0.6	0	0	0	0
HLI-373989	MDM2 (hdm2) Inhibitor	16.54	0	0	0	0	0	0	0	-16.54	0	0	0	0
HMSL10016	EGFR (HER1; erbB1) Inhibitor	0	0	0	0	0	0	0	0	0	0	0	0	0
HMSL10038	Lck Kinase Inhibitors	0	0	0	0	0	0	0	0	0	0	0	0	0
HMSL10058	JNK Inhibitor	2.5	0	0	0	0	0	0	0	-2.5	0	0	0	0
HMSL10076	discoidin domain receptor tyrosine kinase (DDR1)	0	0	0	0	0	0	0	0	0	0	0	0	0
HMSL10077	BTK Inhibitor	0	0	0	0	0	0	0	0	0	0	0	0	0
HMSL10083	CSF1R (c-FMS) Inhibitor	0	0	0	0	0	0	0	0	0	0	0	0	0
HMSL10089	Calmodulin-Dependent Protein Kinase I Inhibitors	0	0	0	0	0	0	0	0	0	0	0	0	0
Honokiol	NF-kappaB Activation Modulator	7.68	0	0	0	3.2	0	0	0	-7.68	0	-3.2	0	0
Hordenine	Antibiotic properties	1.8	0	0	0	0	0	0	0	-1.8	0	0	0	0
Huperizine A	Acetylcholinesterase Inhibitors	0	0	0	0	0	0	0	0	0	0	0	0	0
Hydralazine hydrochloride	Smooth Muscle Relaxant	0	0	0	0	0	0	0	0	0	0	0	0	0
Hydrocortisone	immunosuppressant	0	0	0	0	0	0	0	0	0	0	0	0	0
Hydroxocobalamin	Vitamin	0	0	0	0	0	0	0	0	0	0	0	0	0
Hydroxychloroquine sulfate	Autophagy Inhibitor	0	0	0	0	0	0	0	0	0	0	0	0	0
Hydroxyflutamide	Androgen Receptor Antagonist	1.29	0	0	0	0	0	0	0	-1.29	0	0	0	0
Hydroxyurea	Ribonucleoside-Diphosphate Reductase Inhibitors	13.58	0	0	0	0	0	0	0	-13.58	0	0	0	0
Ibandronate sodium hydrate	Treatment of Osteoporosis	0	0	0	0	0	0	0	0	0	0	0	0	0
Ibrutinib (PCI-32765)	Btk/Lck/Lyn inhibitor	7.79	0	0	0	0	0	0	0	-7.79	0	0	0	0
Ibutamoren mesilate	Growth Hormone Secretagogue	0	0	0	0	0	0	0	0	0	0	0	0	0
Ibutilide fumarate	K(ATP) Channel Blockers	0	0	0	0	0	0	0	0	0	0	0	0	0
IC-87114	PI3K inhibitor	0	0	0	0	0	0	0	0	0	0	0	0	0
Icariin	Phosphodiesterase V (PDE5) inhibitor	0	0	0	0	0	0	0	0	0	0	0	0	0
Icaritin	flavone	0	0	0	0	0	0	0	0	0	0	0	0	0
ICG-001	Wnt Signaling Inhibitor	0	0	0	0	0	0	0	0	0	0	0	0	0
ICRF-193	DNA Topoisomerase II Inhibitors	0	0	0	0	0	0	0	0	0	0	0	0	0
ID-8	DYRK Inhibitor	0	0	0	0	0	0	0	0	0	0	0	0	0
IDE-2	lineage-specific differentiation enhancer	0	0	0	0	0	0	0	0	0	0	0	0	0
Idebenone	Free Radical Scavenger	0	0	0	0	0	0	0	0	0	0	0	0	0
IDH-001	Isocitrate dehydrogenase inhibitor	0	0	0	0	0	0	0	0	0	0	0	0	0
IDH-C227	Isocitrate dehydrogenase inhibitor	0	0	0	0	0	0	0	0	0	0	0	0	0
Idoxuridine	Anti-Herpes Simplex Virus Drug	0	0	0	0	0	0	7.68	0	0	0	0	-7.68	0
Ifomide	DNA Alkylating Agent	0	0	0	0	0	0	0	0	0	0	0	0	0
IKK16	IKK1, IKK-2, IKK complex inhibitor	0	0	8.85	4.47	0	0	0	0	0	-4.38	0	0	0
IKK-2 Inhibitor VIII	IKK-2 (IKK-beta) Inhibitor	0	0	0	0	0	0	0	0	0	0	0	0	0
Iloperidone	Dopamine D2 Antagonist	0	0	0	0	0	0	0	0	0	0	0	0	0
Imatinib	Bcr-Abl Inhibitor	0.37	0	0	0	0	0	0	0	-0.37	0	0	0	0
Imipenem	Carbapenem Antibiotic	0	0	0	0	0	0	0	0	0	0	0	0	0
Imiquimod	TLR 7 Receptor Antagonist	5.69	0	0	0	0	0	0	0	-5.69	0	0	0	0
INCB-28060	HGFR (MET; c-Met) Inhibitor	0	0	0	0	0	0	0	0	0	0	0	0	0
Indapamide	Carbonic Anhydrase Type VII Inhibitor	0	0	0	0	0	0	0	0	0	0	0	0	0
Indiplon	GABAA Receptor Modulator	0	0	0	0	0	0	0	0	0	0	0	0	0
Indirubin	CDK1/2/4/5 Inhibitor	0	0	0	0	0	0	0	0	0	0	0	0	0
Indomethacin	non-steroidal antiinflammatory	2	0	0	0	0	0	0	0	-2	0	0	0	0
Indoximod	Indoleamine 2,3-dioxygenase (IDO) inhibitor	0	0	0	0	0	0	0	0	0	0	0	0	0
Iniparib	PARP-1 Inhibitor	0	0	0	0	0	0	0	0	0	0	0	0	0
INO-1001	PARP Inhibitor	0	0	0	0	0	0	0	0	0	0	0	0	0
IOX2	Hypoxia-Inducible Factor Prolyl Hydroxylase Inhibitors	1	0	0	0	0	0	0	0	-1	0	0	0	0
IPA-3	p21-Activated Kinase 1 (PAK1) Inhibitors	20.35	0	0	0	0	0	0	0	-20.35	0	0	0	0
Ipratropium bromide hydrate	Muscarinic Antagonists	0	0	0	0	0	0	0	0	0	0	0	0	0
Ipriflavone	Treatment of Osteoporosis	6.86	0	0	0	0	0	0	0	-6.86	0	0	0	0
IRAK-1-4 Inhibitor I	IRAK Inhibitor	0	0	0	0	0	0	0	0	0	0	0	0	0
Irestatin 9389	IRE1alpha/XBP-1 inhibitor	1.87	0	0	0	0	0	0	0	-1.87	0	0	0	0
Irsogladine maleate	M1 Muscarinic acetylcholine receptor Antagonists	0.1	0	0	0	0	0	0	0	-0.1	0	0	0	0
Isepamicin	30S Ribosomal Protein Inhibitors	0	0	0	0	0	0	0	0	0	0	0	0	0
Isoconazole nitrate	Antifungal Agent	0	0	0	0	0	0	0	0	0	0	0	0	0
Isoliquiritigenin	Histone Deacetylase/SIRT1 Activator	0	0	0	0	0	0	0	0	0	0	0	0	0
Isoniazid	Cell Wall Biosynthesis Inhibitors	0	0	0	0	0	0	0	0	0	0	0	0	0
Isoproterenol	beta-Adrenoceptor Agonists	0	0	0	0	0	0	0	0	0	0	0	0	0
Isotretinoin	Retinoid RAR Agonists? Retinoid RORbeta Ligand	0	0	0	0	0	0	0	0	0	0	0	0	0
Isradipine	Calcium Channel Blocker	0	0	0	0	0	0	0	0	0	0	0	0	0
ITD-1	TGF-b Inhibitor	0	0	0	0	0	0	0	0	0	0	0	0	0
Itraconazole	cytochrome inhibitor	0	0	0	0	0	0	0	0	0	0	0	0	0
ITX3	Triple Functional Domain Protein (TRIO) Inhibitor	5.95	0	0	0	0	0	0	0	-5.95	0	0	0	0
Ivabradine hydrochloride	HCN [I(f)] Blockers	0	0	0	0	0	0	0	0	0	0	0	0	0
Ivacaftor	CFTR Channel Activator	0	0	0	0	0	0	0	0	0	0	0	0	0
Ivachtin	Caspase 3 inhibitor	0	0	0	0	0	0	0	0	0	0	0	0	0
IWP-2	Porcupine (Wnt) Inhibitor	0	0	0	0	0	0	0	0	0	0	0	0	0
J113397	ORL1 (OP4, NOP) Antagonists	0	0	0	0	0	0	0	0	0	0	0	0	0
JNJ-26854165 (Serdemetan)	MDM2 (hdm2) Inhibitor	5.07	0	0	0	0	0	0	0	-5.07	0	0	0	0
JNJ-28312141	CSF1R (c-FMS) Inhibitor	0	0	0	0	0	0	0	0	0	0	0	0	0
JNJ-38877605	HGFR (MET; c-Met) Inhibitor	0	0	0	0	0	0	0	0	0	0	0	0	0
JS-59-4	nitric oxide donors	0.21	0	0	0	0	0	0	0	-0.21	0	0	0	0
JS-65-103	nitric oxide donors	0	0	0	0	0	0	0	0	0	0	0	0	0
JZL 184	Monoacylglycerol lipase (MAGL) inhibitor	0	0	0	0	0	0	0	0	0	0	0	0	0
Kaempferol	flavanoid	0	0	0	0	0	0	0	0	0	0	0	0	0
Kanamycin	30S Ribosomal Protein Inhibitors	0	0	0	0	0	0	0	0	0	0	0	0	0
Kartogenin	chondrocyte differentiation initiator	0	0	0	0	0	0	0	0	0	0	0	0	0
KDS-4103	Fatty Acid Amide Hydrolase (FAAH) Inhibitor	0	0	0	0	0	0	0	0	0	0	0	0	0
Ketanserin	5-HT2A Antagonists?	1.08	0	0	0	0	0	0	0	-1.08	0	0	0	0
Ketoprofen	non-steroidal antiinflammatory	0	0	0	0	0	0	0	0	0	0	0	0	0
Ketorolac	non-steroidal antiinflammatory	0	0	0	0	0	0	0	0	0	0	0	0	0
Ketotifen	Histamine H1 Receptor Antagonists	0.04	0	0	0	0	0	0	0	-0.04	0	0	0	0
KH-CB19	Clk1, Clk4 Inhibitor	0	0	0	0	0	0	0	0	0	0	0	0	0
KHS101	lineage-specific differentiation enhancer	0	0	0	0	0	0	0	0	0	0	0	0	0
KI-20227	CSF1R (c-FMS) Inhibitor	0	0	0	0	0	0	0	0	0	0	0	0	0
KI-8751	VEGFR-2 inhibitor	4.69	0	0	0	0	0	14.25	0	-4.69	0	0	-14.25	0
Kinetin	plant hormone	0	0	0	0	0	0	0	0	0	0	0	0	0
KN-62	Ca2+/calmodulin dependent protein kinase inhibitor	0	0	0	0	0	0	0	0	0	0	0	0	0
KN-93	Calmodulin-Dependent Protein Kinase II Inhibitors	0	0	0	0	0	0	0	0	0	0	0	0	0
KRN-633	VEGFR-2 inhibitor	7.14	0	0	0	0	0	7.95	0	-7.14	0	0	-7.95	0
KRP 203	S1P1/3/4 agonist	4.7	0	0	0	0	0	0	0	-4.7	0	0	0	0
KU-0064	ATM Kinase Inhibitor	0	0	0	0	0	0	0	0	0	0	0	0	0
KU-60019	ATM Kinase Inhibitor	0	0	0	0	0	0	0	0	0	0	0	0	0
KUC103669N-04	Rab7 GTPase inhibitor	0	0	0	0	0	0	0	0	0	0	0	0	0
KUC105555N-02	p97 ATPase Inhibitor	0	0	0	0	0	0	0	0	0	0	0	0	0
KUC107887N-03	p97 ATPase Inhibitor	0	0	0	0	0	0	0	0	0	0	0	0	0
KUC110948N-02	M18 Aspartyl Aminopeptidase Inhibitor	0	0	0	0	0	0	0	0	0	0	0	0	0
KW-2449	Bcr-Abl inhibitor	0	0	0	0	0	0	0	0	0	0	0	0	0
Lacosamide	NMDA Glycine-Site Antagonist	0	0	0	0	0	0	0	0	0	0	0	0	0
Lactulose	synthetic sugar	0	0	0	0	0	0	0	0	0	0	0	0	0
Lafutidine	Histamine H2 Receptor Antagonists	0	0	0	0	0	0	0	0	0	0	0	0	0
Lamivudine	Reverse Transcriptase Inhibitor	0	0	0	0	0	0	0	0	0	0	0	0	0
Lamotrigine	Sodium channel inhibitor	0	0	0	0	0	0	0	0	0	0	0	0	0
Lansoprazole	H+/K+-ATPase Inhibitor	0	0	0	0	0	0	0	0	0	0	0	0	0
Lapatinib	EGFR (HER1; erbB1) inhibitor	0	0	0	0	0	0	0	0	0	0	0	0	0
Lappaconitine	Antiinflammatory alkaloid	0	0	0	0	0	0	0	0	0	0	0	0	0
Laquinimod	Immunomodulators	0	0	0	0	0	0	0	0	0	0	0	0	0
Latrepirdine hydrochloride	NMDA Antagonist	0	0	0	0	0	0	0	0	0	0	0	0	0
L-Buthionine-sulfoximine	Gamma-Glutamylcysteine Synthetase Inhbitor	0	0	0	0	0	0	0	0	0	0	0	0	0
LDE225 (NVP-LDE225,Erismodegib)	Smo Receptor Antagonist	0	0	0	0	0	0	0	0	0	0	0	0	0
LDN-193189	Activin Receptor Like Kinase 3 (ALK3; BMPR-IA) Inhibitors	0	0	0	0	0	0	0	0	0	0	0	0	0
Leflunomide	Jak inhibitor	14.79	0	0	0	0	0	0	0	-14.79	0	0	0	0
Lenalidomide (CC-5013)	TNF-alpha Production Inhibitor	0	0	0	0	0	0	0	0	0	0	0	0	0
Lenvatinib (E7080)	VEGFR-1/2/3 Inhibitor	0	0	0	0	0	0	0	0	0	0	0	0	0
Letrozole	Aromatase Inhibitor	0	0	0	0	0	0	0	0	0	0	0	0	0
Levetiracetam	N-Type Calcium Channel (Ca(v) 2.2) Blockers	1.09	0	0	0	0	0	0	0	-1.09	0	0	0	0
Levodopa	Dopamine Precursor	0	0	0	0	0	0	0	0	0	0	0	0	0
Levofloxacin	DNA Topoisomerase IV Inhibitors; Antibiotic	5.08	0	0	0	2.75	0	0	0	-5.08	0	-2.75	0	0
Levomethorphan	NA	0	0	0	0	0	0	0	0	0	0	0	0	0
Levosulpiride	Dopamine D2 Antagonist	0	0	0	0	0	0	0	0	0	0	0	0	0
LFM-A13	BTK Inhibitor	0	0	0	0	0	0	0	0	0	0	0	0	0
LG100268	RXR agonist	0	0	0	0	0	0	0	0	0	0	0	0	0
LGK-974	Porcupine (Wnt) Inhibitor	0	0	0	0	0	0	0	0	0	0	0	0	0
Licofelone	5-Lipoxygenase Inhibitor	0	0	0	0	0	0	0	0	0	0	0	0	0
Lificiguat	Hypoxia Inducible Factor 1-alpha (HIF-1alpha) Inhibitors	19.85	0	0	0	0	0	0	0	-19.85	0	0	0	0
Linagliptin	Dipeptidyl Peptidase IV (CD26; DPP-IV; DP-IV) Inhibitor	0	0	0	0	0	0	0	0	0	0	0	0	0
Lincomycin hydrochloride	Antibiotic	0	0	0	0	0	0	0	0	0	0	0	0	0
Linezolid	50S Ribosomal Protein Inhibitors	0	0	0	0	0	0	0	0	0	0	0	0	0
Linifanib	VEGFR-2 inhibitor	0	0	0	0	0	0	0	0	0	0	0	0	0
Linopirdine	K(ATP) Channel Blockers	0.07	0	0	0	0	0	0	0	-0.07	0	0	0	0
Liranaftate	Fungal Squalene Monooxygenase Inhibitor	0	0	0	0	0	0	0	0	0	0	0	0	0
L-NAME	Nitric Oxide Synthase Inhibitors	13.7	0	0	0	0	0	0	0	-13.7	0	0	0	0
Lomefloxacin hydrochloride	Quinoline Antibiotic	0	0	0	0	0	0	0	0	0	0	0	0	0
Lomibuvir	RNA-Directed RNA Polymerase Inhibitor	0	0	0	0	0	0	0	0	0	0	0	0	0
Lomustine	DNA Alkylating Agent	0	0	0	0	0	0	0	0	0	0	0	0	0
Lonafarnib	Farnesyltransferase Inhibitor	0	0	0	0	0	0	0	0	0	0	0	0	0
Lonidamine	hexokinase inactivator	0	0	0	0	0	0	13.4	0	0	0	0	-13.4	0
Loperamide	mu-Opioid Antagonists	0	0	0	0	0	0	0	0	0	0	0	0	0
Lopinavir	HIV Protease Inhibitors	8.55	0	0	0	0	0	0	0	-8.55	0	0	0	0
Loratadine	Histamine H1 Receptor Antagonists	0	0	0	0	0	0	0	0	0	0	0	0	0
Lornoxicam	non-steroidal antiinflammatory	0	0	0	0	0	0	0	0	0	0	0	0	0
Loteprednol etabonate	Corticosteroid	4.95	0	0	0	0	0	16.13	0	-4.95	0	0	-16.13	0
Lovastatin	HMG-CoA Reductase Inhibitor	0	0	0	0	0	0	0	0	0	0	0	0	0
LRRK2-IN-1	Leucine-Rich Repeat Kinase 2 (LRRK2) Inhibitors	0.42	0	10.87	0	0	0	15.13	13.72	-0.42	-10.87	0	-1.41	0
LSD1-C76	Lysine Specific Demethylase 1 (LSD1) Inhibitor	0	0	0	0	0	0	0.12	0	0	0	0	-0.12	0
l-Taurine	amino acid antipsychotic	0	0	0	0	0	0	0	0	0	0	0	0	0
L-tetramisol	Nicotinic Receptor Agonist	0	0	0	0	0	0	0	0	0	0	0	0	0
L-Thyroxine	synthetic hormone	0	0	0	0	0	0	0	0	0	0	0	0	0
Lubiprostone	ClC-2 Channel Activators	0	0	0	0	0	0	0	0	0	0	0	0	0
Lumacaftor	CFTR Channel Modulator	0	0	0	0	0	0	0	0	0	0	0	0	0
Luteolin	Phosphodiesterase IIII (PDE4) inhibitor	0	0	0	0	0	0	0	0	0	0	0	0	0
LY2109761	TGF-bR1 (ALK5) and TGFbR2 inhibitor	0	0	0	0	0	0	0	0	0	0	0	0	0
LY-2140023	mgluR2/3 Agonists	0	0	0	0	0	0	0	0	0	0	0	0	0
LY2157299	TGF-bR1 (ALK5) and TGFbR2 inhibitor	0	0	0	0	0	0	0	0	0	0	0	0	0
LY-2608204	Glucokinase activator	1.68	0	0	0	0	0	0	0	-1.68	0	0	0	0
LY-2811376	beta-Secretase Inhibitor	3.95	0	0	0	0	0	0	0	-3.95	0	0	0	0
LY-2886721	beta-Secretase 1/2 (BACE1/2) Inhibitors	6.38	0	0	0	0	0	0	0	-6.38	0	0	0	0
LY-294002	PI3K Inhibitor	0	0	0	0	0	0	0	0	0	0	0	0	0
LY-2940680??	Smoothened (Smo) Receptor Antagonist	0	0	0	0	0	0	0	0	0	0	0	0	0
LY310762	5-HT1D Receptor Antagonist	0	0	0	0	0	0	0	0	0	0	0	0	0
LY-320135	Cannabinoid CB1 Antagonist	0	0	0	0	0	0	0	0	0	0	0	0	0
LY335979 trihydrochloride	P-Glycoprotein (MDR-1) Inhibitor	0	0	0	0	0	0	0	0	0	0	0	0	0
LY-411575	g-Secretase Inhibitor	0	0	0	0	0	0	0	0	0	0	0	0	0
Malotilate	Liver Protein Metabolism	2.93	0	0	0	0	0	0	0	-2.93	0	0	0	0
Manidipine dihydrochloride	Calcium Channel Blocker	12.03	0	0	0	0	0	0	0	-12.03	0	0	0	0
Mannitol	osmotic diuretic agent	0	0	0	0	0	0	0	0	0	0	0	0	0
Manoalide	Calcium Channel Blocker	0	0	0	0	0	0	0	0	0	0	0	0	0
Marbofloxacin	Antibiotic	0	0	0	0	0	0	0	0	0	0	0	0	0
Masitinib	FGFR 3 Inhibitor	0	0	0	0	0	0	0	0	0	0	0	0	0
Masoprocol	5-Lipoxygenase Inhibitor	0	0	0	0	0	0	0	0	0	0	0	0	0
Matrine	kappa-Opioid Agonists	0	0	0	0	0	0	0	0	0	0	0	0	0
MC-1568	Histone Deacetylase 2 (HDAC2) Inhibitor	0	0	0	0	0	0	0	0	0	0	0	0	0
MDV-3100	Androgen Receptor Antagonist	0	0	0	0	0	0	0	0	0	0	0	0	0
Mecarbinate	antiinfluenza drug	0	0	0	0	0	0	0	0	0	0	0	0	0
Meclinertant	Carboxypeptidase A Inhibitor	0	0	0	0	0	0	0	0	0	0	0	0	0
Medroxyprogesterone acetate	Progesterone Receptor Agonist	0	0	0	0	0	0	0	0	0	0	0	0	0
Mefloquine	antimalarial agents; Inhibtion of heme crystallization	0	0	0	0	4.48	0	0	0	0	0	-4.48	0	0
Meglumine	amino sugar	0	0	0	0	0	0	0	0	0	0	0	0	0
Melatonin	Free Radical Scavengers; NOS2 Expression Inhibitors; TH Expression Enhancers	0	0	0	0	0	0	0	0	0	0	0	0	0
Meloxicam	Cyclooxygenase-1/2 Inhibitor	0	0	0	0	0	0	0	0	0	0	0	0	0
Melphalan	DNA Alkylating Agent	0.49	0	0	0	0	0	0	0	-0.49	0	0	0	0
Memantine	NMDA Antagonist	0	0	0	0	0	0	0	0	0	0	0	0	0
Menadione	Cell Division Cycle CDC25 Phosphatase Inhibitor	18.55	0	0	0	0	0	6.06	0	-18.55	0	0	-6.06	0
Meprednisone	Glucocorticoid steroid	0	0	0	0	0	0	0	0	0	0	0	0	0
Merck 5	Jak inhibitor	12.77	0	0	0	0	0	2.9	0	-12.77	0	0	-2.9	0
Merck-22-6	AKT Inhibitor	0	0	0	0	0	0	0	0	0	0	0	0	0
Meropenem	Carbapenem Antibiotic	0	0	0	0	0	0	0	0	0	0	0	0	0
Mesna	NA	0	0	0	0	0	0	0	0	0	0	0	0	0
Mestranol	Estrogen Receptor (ER) Agonist	6.7	0	0	0	0	0	0	0	-6.7	0	0	0	0
Metenkephalin	Opioid growth factor	0	0	0	0	0	0	0	0	0	0	0	0	0
Metformin HCl	AMP-Activated Protein Kinase (AMPK) Activator	0	0	0	0	0	0	0	0	0	0	0	0	0
Methacycline hydrochloride	Tetracycline Antibiotic	0	0	0	0	0	0	0	0	0	0	0	0	0
Methocarbamol	Muscle relaxant	0	0	0	0	0	0	0	0	0	0	0	0	0
Methoxsalen	Cytochrome P450 CYP1A2 Inhibitor	1.35	0	0	0	0	0	0	0	-1.35	0	0	0	0
Methyl Hesperidin	Free Radical Scavenger	0	0	0	0	0	0	0	0	0	0	0	0	0
Methyl Hesperidin	Free Radical Scavenger	0	0	0	0	0	0	0	0	0	0	0	0	0
methyl jasmonate	cytochrome c release inducer	0	0	0	0	0	0	0	0	0	0	0	0	0
Methyldopa	DOPA decarboxylase inhibitor	0	0	0	0	0	0	0	0	0	0	0	0	0
Methylprednisolone	glucocorticoid receptor antagonist	0	0	0	0	0	0	0	0	0	0	0	0	0
Metolazone	Carbonic Anhydrase Type VII Inhibitor	0	0	0	0	0	0	0.57	0	0	0	0	-0.57	0
Metronidazole	Antibiotic	0	0	0	0	0	0	0	0	0	0	0	0	0
MG-149	Histone acetyltransferase inhibitor	0	0	0	0	0	0	0	0	0	0	0	0	0
MGCD-265	HGFR (MET; c-Met) Inhibitor	0	0	0	0	0	0	0	0	0	0	0	0	0
MI-2	mucosa associated lymphoid tissue lymphoma translocation 1 (MALT1) Inhibitor	0	0	0	0	0	0	0	0	0	0	0	0	0
Mianserin	5-HT2A Antagonists?	0	0	0	0	0	0	0	0	0	0	0	0	0
Miconazole nitrate	antifungal agent; Aromatase Inhibitor	0	0	0	0	0	0	0	0	0	0	0	0	0
Milrinone	Phosphodiesterase III (PDE3) Inhibitor	0	0	0	0	0	0	0	0	0	0	0	0	0
Minocycline	Tetracycline Antibiotic	22.29	0	0	0	0	0	2.67	0	-22.29	0	0	-2.67	0
Minoxidil	K(ATP) Channel Activators	0	0	13.93	0	0	0	0	0	0	-13.93	0	0	0
Mirtazapine	5-HT2A/3 Antagonists?	0	0	0	0	0	0	0	0	0	0	0	0	0
Mitiglinide Calcium Dihydrate	NA	4	0	0	0	0	0	0	0	-4	0	0	0	0
Mitiglinide calcium hydrate	Insulin Secretagogues	0	0	0	0	0	0	0	0	0	0	0	0	0
Mitotane	Antineoplastic Agent	2.34	0	0	0	0	0	0	0	-2.34	0	0	0	0
Mizolastine	Histamine H1 Receptor Antagonists	0	0	0	0	0	0	0	0	0	0	0	0	0
MK-0354	Nicotinic Acid Receptor Partial Agonist	0	0	0	0	0	0	0	0	0	0	0	0	0
MK-0752	g-Secretase Inhibitor	0	0	0	0	0	0	0	0	0	0	0	0	0
MK-2048	HIV Integrase Inhibitors	0	0	0	0	0	0	0	0	0	0	0	0	0
MK-2206 2HCl	PKB/Akt Inhibitor	17.7	0	0	0	0.63	0	19.61	1.78	-17.7	0	-0.63	-17.83	0
MK-2461	VEGFR-1 (Flt-1) Inhibitors	0	0	0	0	0	0	0	0	0	0	0	0	0
MK-3207	Calcitonin Gene-Related Peptides (CGRP) Antagonists	0	0	0	0	0	0	0	0	0	0	0	0	0
MK-5108	Aurora A Inhibitor	0	0	0	0	0	0	0	0	0	0	0	0	0
MK-767	PPARalpha/gamma agonist	0	0	0	0	24.84	0	0	0	0	0	-24.84	0	0
MK-8245	Stearoyl-CoA Desaturase Inhibitors	0	0	0	0	0	0	0	0	0	0	0	0	0
MK-886	5-lipoxygenase-activating (FLAP) inhibitor	0	0	0	0	0	0	0	0	0	0	0	0	0
ML 141	Cdc42 GTPase inhibitor	0	0	0	0	0	0	0	0	0	0	0	0	0
ML324	JMJ inhibitor	0	0	0	0	0	0	0	0	0	0	0	0	0
MLN-120B	IKK beta inhibitor	0.68	0	0	0	0	0	0	0	-0.68	0	0	0	0
MLN-2480	Raf Kinase Inhibitors	8.02	0	0	0	0	0	0	0	-8.02	0	0	0	0
Monastrol	Kinesin-Like Spindle Protein Inhibitor	0	0	0	0	0	0	0	0	0	0	0	0	0
Monatepil	Calcium Channel Blocker	0	0	0	0	0	0	0	0	0	0	0	0	0
Morin hydrate	Cytochrome P450 CYP1A2 Inhibitor	0	0	0	0	0	0	0	0	0	0	0	0	0
Moroxydine	antiinfluenza drug	8.04	0	0	0	0	0	0	0	-8.04	0	0	0	0
Mosapride citrate	5-HT4 Antagonists	0	0	0	0	0	0	0	0	0	0	0	0	0
Motesanib	VEGFR-1,2,3 Inhibitor	0.15	0	0	0	0	0	0	0	-0.15	0	0	0	0
Moxifloxacin hydrochloride monohydrate	DNA Topoisomerase IV Inhibitors	0	0	0	0	0	0	0	0	0	0	0	0	0
Moxonidine hydrochloride hydrate	Imidazoline I1 Receptor Agonists	0	0	0	0	0	0	0	0	0	0	0	0	0
MP-10	Phosphodiesterase PDE10A Inhibitors	0	0	0	0	0	0	0	0	0	0	0	0	0
MPEP	mgluR5 Antagonists	22.31	0	0	0	0	0	0	0	-22.31	0	0	0	0
Mycophenolic acid	Inosine 5-Monophosphate Dehydrogenase (IMPDH) Inhibitors	0	0	0	0	0	0	0	0	0	0	0	0	0
Myricetin	Cytochrome P450 CYP1A2 Inhibitor	0	0	0	0	0	0	0	0	0	0	0	0	0
Nafamostat mesilate	Tryptase Inhibitors	0	0	0	0	0	0	0	0	0	0	0	0	0
Naftopidil	alpha1-Adrenoceptor Antagonists	0	0	0	0	0	0	0	0	0	0	0	0	0
Nalidixic acid	Quinoline Antibiotic	0	0	0	0	0	0	0	0	0	0	0	0	0
Nandrolone phenpropionate	Steroid hormone	0	0	0	0	0	0	0	0	0	0	0	0	0
Naproxen sodium	Cyclooxygenase-1/2 Inhibitor	0	0	0	0	0	0	0	0	0	0	0	0	0
Naratriptan hydrochloride	5-HT1B Agonist	0	0	0	0	0	0	0	0	0	0	0	0	0
NATAMYCIN	Antifungal	0	0	0	0	0	0	0	0	0	0	0	0	0
Natamycin	Antifungal Agent	0	0	0	0	0	0	0	0	0	0	0	0	0
Nateglinide	Insulin Secretagogues	0	0	0	0	0	0	0	0	0	0	0	0	0
NCGC00037850	HPGD Inhibitor	0	0	0	0	0	0	0	0	0	0	0	0	0
NCGC00183434-01	Caspase 1 Inhibitors	0	0	0	0	0	0	0	0	0	0	0	0	0
NCGC00185090-04	APE1 inhibitor	0	0	0	0	0	0	0	0	0	0	0	0	0
NCGC00185916	PKM2 activator	0	0	0	0	0	0	0	0	0	0	0	0	0
NCGC00186528	PKM2 activator	0	0	0	0	0	0	0	0	0	0	0	0	0
NCGC00188866-01	Rac1 inhibitor	0	0	9.47	0	0	0	0	0	0	-9.47	0	0	0
NCGC00189393-02	BLM inhibitor	0	0	0	0	0	0	0	0	0	0	0	0	0
NCGC00238624	GALK inhibitor	12.23	0	0	0	0	0	0	0	-12.23	0	0	0	0
NCGC00241036-01	JMJ inhibitor	0	0	0	0	0	0	0	0	0	0	0	0	0
NCGC00241410-01	IRAK Inhibitor	0	0	0	0	0	0	0	0	0	0	0	0	0
NCGC00241411-01	IRAK Inhibitor	0	0	0	0	0	0	0	0	0	0	0	0	0
NCGC00244250-01	Tyk 2 inhibitor	0	0	0	0	0	0	0	0	0	0	0	0	0
NCGC00247866-02	BLM inhibitor	0	0	0	0	0	0	0	0	0	0	0	0	0
NCGC00249759-01	Phosphodiesterase IIII (PDE4) inhibitor	0	0	0	0	0	0	0	0	0	0	0	0	0
NCGC00262331	Flt3	0	0	0	0	0	0	0	0	0	0	0	0	0
NCGC00262376	Flt3/IRAK Inhibitor	6.57	0.55	0	0	2.31	0	0	0	-6.02	0	-2.31	0	0
NCGC00262398	USP2 inhibitor	0	0	0	0	0	0	0	0	0	0	0	0	0
NCGC00262689	Isocitrate dehydrogenase inhibitor	0	0	0	0	0	0	0	0	0	0	0	0	0
NCGC00263015-01	TLR4 (LPS) inhibitor	7.91	0	0	0	0	0	0	0	-7.91	0	0	0	0
NCGC00263018-01	Brk/PTK6 inhibitor	0	0	0	0	0	0	0	0	0	0	0	0	0
NCGC00263020-01	NFkappaB-inducing kinase Inhibitor	0	0	0	0	0	0	0	0	0	0	0	0	0
NCGC00346747-02	NFkappaB-inducing kinase Inhibitor	0	0	0	0	0	0	0	0	0	0	0	0	0
Necrostatin-1	RIP Kinase inhibitor	0.65	0	0	0	0	0	0	0	-0.65	0	0	0	0
Nedaplatin	DNA Alkylating Agent	0	0	0	0	0	0	0	0	0	0	0	0	0
Nefiracetam	GABAergic Transmission Enhancer	0	0	0	0	0	0	0	0	0	0	0	0	0
Nelarabine	Antimetabolite	0	0	0	0	0	0	0	0	0	0	0	0	0
Neohesperidin dihydrochalcone	synthetic sugar substitute	0.04	0	0	0	0	0	0	0	-0.04	0	0	0	0
Neomycin sulfate	30S Ribosomal Protein Inhibitors	2.21	0	0	0	0	0	0	0	-2.21	0	0	0	0
Nepafenac	Cyclooxygenase-2 Inhibitor	0	0	0	0	0	0	2.12	0	0	0	0	-2.12	0
Nesbuvir	RNA-Directed RNA Polymerase Inhibitor	0	0	0	0	0	0	0	0	0	0	0	0	0
Nevirapine	Reverse Transcriptase Inhibitor	0	0	0	0	0	0	0	0	0	0	0	0	0
Niacinamide	Vitamin	0	0	0	0	0	0	0	0	0	0	0	0	0
Nicorandil	K(ATP) Channel Activators	0	0	0	0	0	0	0	0	0	0	0	0	0
Niflumic acid	Cyclooxygenase-2 Inhibitor	6.82	0	0	0	0	0	0	0	-6.82	0	0	0	0
Nilotinib (AMN-107)	Bcr-Abl Kinase Inhibitor	0	0	0	0	0	0	0	0	0	0	0	0	0
Nilutamide	Androgen Receptor Antagonist	0	0	0	0	0	0	0	0	0	0	0	0	0
Nimesulide	Cyclooxygenase-2 Inhibitor	0	0	0	0	0	0	0	0	0	0	0	0	0
Nintedanib (BIBF 1120)	VEGFR-1/2/3 Inhibitor	0	0	0	0	0	0	0	0	0	0	0	0	0
Niraparib	PARP-1/PARP-2 Inhibitor	0	0	0	0	0	0	2.75	0	0	0	0	-2.75	0
Nitazoxanide	antiprotozoal agent	0	0	0	0	0	0	0	0	0	0	0	0	0
Nitisinone	4-Hydroxyphenylpyruvate Dioxygenase (4HPPD) Inhibitors	0	0	0	0	0	0	0	0	0	0	0	0	0
Nitrofurazone	Antibiotic	4.11	0	0	0	0	0	0	0	-4.11	0	0	0	0
NMP	Bacterial Efflux Pump Inhibitors	0	0	0	0	0	0	0	0	0	0	0	0	0
nor-Binaltorphimine	Opioid receptor antagonist	0	0	0	0	0	0	0	0	0	0	0	0	0
Norfloxacin	DNA Topoisomerase IV Inhibitors	0	0	0	0	0	0	0	0	0	0	0	0	0
Noscapine	Tubulin polymerization inhibitors	20.61	0	0	0	0	0	0	0	-20.61	0	0	0	0
NPS-2143	Calcium-Sensing Receptor (CaSR) Antagonists	0	0	0	0	0	0	0	0	0	0	0	0	0
NSC 87877	SHP2 and SHP1 protein tyrosine phosphatases (PTP) Inhibitor	0	0	0	0	0	0	0	0	0	0	0	0	0
NSC-207895	MDM4 (MDMX) Inhibitor	0	0	0	0	0	0	0	0	0	0	0	0	0
NSC-87877	Protein Tyrosine Phosphatase SHP-2 (PTP2C) Inhibitor	0	0	0	0	0	0	0	0	0	0	0	0	0
NU-6102	CDK 1 & 2 inhibitor	0	0	0	0	0	0	0	0	0	0	0	0	0
NU-7441	DNA-Dependent Protein Kinase (DNA-PK) Inhibitor	0	0	0	0	0	0	0	0	0	0	0	0	0
Nutlin-3	HDM2/HDMX inhibitor	11.23	3.35	0	0	0	0	0	0	-7.88	0	0	0	0
NVP-ABE171	Phosphodiesterase IIII (PDE4) inhibitor	0	0	0	0	0	0	0	0	0	0	0	0	0
NVP-AEW541	IGF-1R Inhibitor	0	0	0	0	0	0	0	0	0	0	0	0	0
NVP-BHG712	Raf kinase B/C inhibitor	17.19	0	0	0	0	0	0	0	-17.19	0	0	0	0
NVP-BSK805	Jak2 inhibitor	0	0	0	0	0	0	0	0	0	0	0	0	0
NVP-BVU-972	HGFR (MET; c-Met) Inhibitor	12.58	0	0	0	0	0	0	0	-12.58	0	0	0	0
NVP-XAV-939	TNKS1/TNKS2 Inhibitor	7.94	0	0	0	0	0	0	0	-7.94	0	0	0	0
Nystatin	Antifungal Agent	0	0	0	0	0	0	0	0	0	0	0	0	0
O6-Benzylguanine	O6-Alkylguanine-DNA Alkyltransferase (MGMT) Inhibitors	0	0	0	0	0	0	0	0	0	0	0	0	0
OAC1	Oct4 Activator	0	0	0	0	0	0	0	0	0	0	0	0	0
Octreotide	Growth Hormone Release Inhibitors	0	0	0	0	0	0	0	0	0	0	0	0	0
Octylonium bromide	Muscarinic Antagonists	0	0	0	0	0	0	0	0	0	0	0	0	0
Ofloxacin	DNA Topoisomerase IV Inhibitors; Antibiotic	0	0	0	0	0	0	0	0	0	0	0	0	0
Olanzapine	Dopamine D2 Antagonist	0	0	0	0	0	0	0	0	0	0	0	0	0
Olaparib	PARP-1/PARP-2 Inhibitor	0	0	0	0	0	0	0	0	0	0	0	0	0
Oleanolic acid	Secretory Phospholipase A2 (sPLA2) Inhibitors	0	0	0	0	0	0	0	0	0	0	0	0	0
Olmesartan	Angiotensin AT1 Antagonist	0	0	0	0	0	0	0	0	0	0	0	0	0
Olopatadine hydrochloride	Mediator Release Inhibitors	0	0	8.25	0	0	0	0	0	0	-8.25	0	0	0
Omecamtiv mecarbil	Cardiac Myosin Activators	0	0	0	0	0	0	0	0	0	0	0	0	0
Omeprazole	ABCC3 Expression Enhancer	0	0	0	0	0	0	0	0	0	0	0	0	0
Omigapil	Glyceraldehyde 3-phosphate Dehydrogenase (GAPDH) Inhibitors	7.62	0	0	0	0	0	0	0	-7.62	0	0	0	0
Ondansetron	5-HT3 Antagonists	0	0	0	0	0	0	0	0	0	0	0	0	0
Orantinib	VEGFR-2 Inhibitor	0	0	0	0	0	0	0	0	0	0	0	0	0
Oridonin	Nuclear Factor, Erythroid Derived 2, Like 2 (Nrf2) Activators	0	0	0	0	0	0	0	0	0	0	0	0	0
Orlistat	Fatty acid synthase inhibitor	0	0	0	0	0	0	0	0	0	0	0	0	0
Orotic acid	metabolite	0	0	0	0	0	0	0	0	0	0	0	0	0
Orphenadrine hydrochloride	Muscarinic Antagonists	0	0	0	0	0	0	0	0	0	0	0	0	0
Orteronel	Androgen Biosynthesis Inhibitor	0	0	0	0	0	0	0	0	0	0	0	0	0
Osanetant	Tachykinin NK3 Antagonist	0	0	0	0	0	0	0	0	0	0	0	0	0
OSI-420	EGFR (HER1; erbB1) inhibitor	0	0	0	0	0	0	0	0	0	0	0	0	0
OSI-930	PDGFR beta inhibitor	0	0	0	0	0	0	0	0	0	0	0	0	0
Ostarine	Selective Androgen Receptor Modulators (SARM)?	5.22	0	0	0	0	0	0	0	-5.22	0	0	0	0
Ostol	GABAA Receptor Modulator	0	0	0	0	0	0	0	0	0	0	0	0	0
OSU-03012	Phosphoinositide Dependent Kinase (PDK) 1 Inhibitors	0	0	0	0	0	0	0	0	0	0	0	0	0
Oteracil potassium	adunct antineoplastic agent	0	0	0	0	0	0	0	0	0	0	0	0	0
Oxacillin sodium salt	beta-lactam antibiotic	0	0	0	0	0	0	0	0	0	0	0	0	0
Oxaliplatin	DNA Alkylating Agent	9.06	0	0	0	0	0	0	0	-9.06	0	0	0	0
Oxandrolone	Synthetic Steroid	1.29	0	0	0	0	0	0	0	-1.29	0	0	0	0
Oxcarbazepine	Sodium channel inhibitor	0	0	0	0	0	0	0	0	0	0	0	0	0
Oxfendazole	antiparasitic agent	0	0	0	0	0	0	0	0	0	0	0	0	0
Oxybutynin chloride	Muscarinic Antagonists	0	0	0	0	0	0	0	0	0	0	0	0	0
Oxymatrine	mu/kappa-Opioid Agonists	0	0	0	0	0	0	0	0	0	0	0	0	0
Oxytetracycline	Tetracycline Antibiotic	0	0	0	0	0	0	0	0	0	0	0	0	0
Ozagrel hydrochloride	Thromboxane Synthase Inhibitor	1.24	0	0	0	0	0	0	0	-1.24	0	0	0	0
PA-824	nitric oxide donors	0	0	0	0	0	0	0	0	0	0	0	0	0
PAC-1	Procaspase 3 Activator	0	0	0	0	0	0	0	0	0	0	0	0	0
Paeoniflorin	neuromuscular blocker	0	0	0	0	0	0	0	0	0	0	0	0	0
Paeonol	Lipid Peroxidation Inhibitors	3.03	0	0	0	0	0	0	0	-3.03	0	0	0	0
Palbociclib (PD-0332991) HCl	CDK4, 6 Inhibitor	0	0	0	0	0	0	0	0	0	0	0	0	0
Pancuronium bromide	Steroid non-depolarizing blocker	0.6	0	0	0	11.16	0	0	0	-0.6	0	-11.16	0	0
Pantoprazole	H+/K+-ATPase Inhibitor	0	0	0	0	0	0	0	0	0	0	0	0	0
Pantothenic acid	Vitamin	0	0	0	0	0	0	0	0	0	0	0	0	0
Parietin	Protein Tyrosine Phosphatase (PTP) Inhibitors	0	0	0	0	0	0	0	0	0	0	0	0	0
Parogrelil	Phosphodiesterase III/Va (PDE) inhibitor	0	0	0	0	0	0	0	0	0	0	0	0	0
Paroxetine	5-HT Reuptake Inhibitor	0	0	0	0	0	0	0	0	0	0	0	0	0
PB-28	sigma1/2 Receptor Agonist	5.37	0	0.59	0	0	0	0	0	-5.37	-0.59	0	0	0
PCI-34051	Histone Deacetylase 8 (HDAC8) Inhibitor	0	0	0	0	0	0	0	0	0	0	0	0	0
PD-0220245	CXCR1/CXCR2 Receptor Antagonist	0	0	0	0	0	0	0	0	0	0	0	0	0
PD-098059	Mek 1/2 inhibitor	2.06	0	0	0	0	0	0	0	-2.06	0	0	0	0
PD-134308	CCK2 (CCKB/Gastrin) Antagonists	0	0	0	0	3.17	0	0	0	0	0	-3.17	0	0
PD-153035	EGFR (HER1; erbB1) Inhibitor	0	0	0	0	0	0	0	0	0	0	0	0	0
PD-166793	MMP-13 Inhibitor	0	0	0	0	0	0	0	0	0	0	0	0	0
PD-173074	FGFR 1/3 inhibitor	0	0	0	0	0	0	0	0	0	0	0	0	0
PD-173955 Analogue 1	cSRC inhibitor	13.8	0	0	0	0	0	0	0	-13.8	0	0	0	0
PDHK RIKEN	Pyruvate dehydrogenase kinases inhibitor	0.92	0	0	0	0	0	0	0	-0.92	0	0	0	0
PDK1 inhibitor	Phosphoinositide Dependent Kinase (PDK) 1 Inhibitors	0	0	0	0	0	0	0	0	0	0	0	0	0
Pefloxacin	Antibacterial	0	0	0	0	0	0	0	0	0	0	0	0	0
Penicillamine	Copper Chelator	0	0	0	0	0	0	0	0	0	0	0	0	0
Pentagastrin	synthetic polypeptide	0	0	0	0	0	0	0	0	0	0	0	0	0
Pentamidine isethionate	PRL Phosphatase Inhibitors	0	0	0	0	0	0	0	0	0	0	0	0	0
Pentostatin	Adenosine Deaminase Inhibitor	0	0	0	0	0	0	0	0	0	0	0	0	0
Peramivir	Neuraminidase (Sialidase) Inhibitors	0	0	0	0	0	0	0	0	0	0	0	0	0
Perhexiline	mitochondrial carnitine palmitoyltransferase-1 inhbitior	0	0	0	0	0	0	0	0	0	0	0	0	0
Perifosine	PI3K kinase activator	0.1	0	0	0	0	0	0	0	-0.1	0	0	0	0
Perindopril	Angiotensin-I Converting Enzyme Inhibitor	0	0	0	0	0	0	0	0	0	0	0	0	0
PF-03716556	H+/K+-ATPase Inhibitor	0	0	0	0	0	0	0	0	0	0	0	0	0
PF-04217903	HGFR (MET; c-Met) Inhibitor	1.54	0	0	0	0	0	0	0	-1.54	0	0	0	0
PF-184	IKK-2 (IKK-beta) Inhibitor	0	0	0	0	0	0	0	0	0	0	0	0	0
PF-3845	Fatty Acid Amide Hydrolase (FAAH) Inhibitor	14.47	0	0	0	0	0	0	0	-14.47	0	0	0	0
PF-431396	Focal Adhesion Kinase (FAK) Inhibitor	0	0	0	0	0	0	0	0	0	0	0	0	0
PF-4708671	p70 ribosomal S6 kinase (S6K1) inhibitor	0	0	0	0	0	0	0	0	0	0	0	0	0
PF-5274857	Smoothened (Smo) receptor agonist	0	0	0	0	0	0	0	0	0	0	0	0	0
PF-543	Sphingosine Kinase 1 (SphK1) Inhibitors	0	0	0	0	0	0	0	0	0	0	0	0	0
PF-573228	Focal Adhesion Kinase (FAK) Inhibitor	0	0	0	0	0	0	0	0	0	0	0	0	0
PF-8380	Phosphodiesterase II (ENPP2; Autotaxin) Inhibitors	0	0	0	0	0	0	0	0	0	0	0	0	0
PH-797804	p38 MAPK Inhibitor	4.65	0	0	0	0	0	0	0	-4.65	0	0	0	0
PHA-408	IKK-beta Inhibitor	0	0	0	0	0	0	0	0	0	0	0	0	0
PHA-665752	HGFR (MET; c-Met) Inhibitor	0	0	0	0	0	0	0	0	0	0	0	0	0
PHA-767491A	Cell Division Cycle 7-Related Protein Kinase (CDC7) Inhibitors	0	0	0	0	0	0	0	0	0	0	0	0	0
Phenelzine	MAO Inhibitor	0	0	0	0	0	0	0	0	0	0	0	0	0
Phentolamine mesilate	alpha-Adrenoceptor Antagonists	0	0	0	0	0	0	0	0	0	0	0	0	0
Phlorizin	SGLT-1/2 inhibitor	0	0	0	0	0	0	0	0	0	0	0	0	0
PHT-427	Phosphoinositide Dependent Kinase (PDK) 1 Inhibitors	2.12	0	0	0	0	0	0	0	-2.12	0	0	0	0
Piboserod hydrochloride	5-HT4 Antagonists	0	0	0	0	0	0	0	0	0	0	0	0	0
Picoplatin	DNA Alkylating Agent	14.44	0	0	0	0	0	0	0	-14.44	0	0	0	0
PIK-293	PI3K Inhibitor	14.72	0	0	0	0	0	0	0	-14.72	0	0	0	0
PIK-294	PI3K Inhibitor	10.68	0	0	0	0	0	0	0	-10.68	0	0	0	0
PIK-90	PI3K Inhibitor	0	0	0	0	0	0	0	0	0	0	0	0	0
PIK-93	PI3K Inhibitor	0	0	0	0	0	0	0	0	0	0	0	0	0
Pim 1 inhibitor 2	Pim-1 inhibitor	0	0	0	0	0	0	0	0	0	0	0	0	0
Pimecrolimus	Macrolide Antibiotic	0	0	0	0	0	0	0	0	0	0	0	0	0
Pimobendan hydrochloride	Phosphodiesterase III (PDE3) Inhibitor	0	0	0	0	0	0	0	0	0	0	0	0	0
Pioglitazone HCl	PPARgamma Agonists?	0	0	0	0	0	0	0	0	0	0	0	0	0
Piperaquine	antimalarial agents	0	0	0	0	0	0	0	0	0	0	0	0	0
Piperine	MAO-A/B Inhibitor	0	0	0	0	0	0	0	0	0	0	0	0	0
Pirarubicin	DNA Topoisomerase II Inhibitors	0	0	0	0	0	0	0	0	0	0	0	0	0
Piraxostat	Xanthine Oxidase Inhibitor	0	0	0	0	0	0	0	0	0	0	0	0	0
Pitavastatin calcium	HMG-CoA Reductase Inhibitor	0	0	0	0	43.46	0	0	0	0	0	-43.46	0	0
PK-11195	Constitutive Androstane Receptor Antagonist	0	0	0	0	0	0	0	0	0	0	0	0	0
Plerixafor hydrochloride	Chemokine CXCR4 (SDF-1 Receptor) Antagonists	0	0	0	0	0	0	0	0	0	0	0	0	0
PLX-4720	Raf kinase B Inhibitor	42.58	0	0	0	24.05	0	7.58	0	-42.58	0	-24.05	-7.58	0
PMSF	Serine Protease Inhibitor	0	0	0	0	0	0	0	0	0	0	0	0	0
PNU-120596	Nicotinic alpha7 Positive Allosteric Modulators	0	0	0	0	0	0	0	0	0	0	0	0	0
PNU-200577	Muscarinic M3 Antagonists	0	0	0	0	0	0	0	0	0	0	0	0	0
PNU-282987	Nicotinic alpha7 Agonists	0	0	0	0	0	0	6.46	0	0	0	0	-6.46	0
PNU-74654	Wnt Signaling Inhibitor	0	0	0	0	0	0	0	0	0	0	0	0	0
Polydatin	ICAM1 Expression Inhibitors;VCAM1 Expression Inhibitors	0	0	3.35	0	0	0	0	0	0	-3.35	0	0	0
Polymyxin B sulphate	Peptide Antibiotic	0	0	0	0	0	0	0	0	0	0	0	0	0
Pramipexole hydrochloride	Dopamine D3 Antagonist	0	0	0	0	0	0	0	0	0	0	0	0	0
Pranlukast	Leukotriene CysLT1/2 (LTD4) Antagonist	0	0	0	0	0	0	0	0	0	0	0	0	0
Prasugrel hydrochloride	P2Y12 (P2T) Antagonists	0	0	0	0	0	0	0	0	0	0	0	0	0
Pravadoline	COX inhibitor and?cannabinoid (CB)?agonist	0	0	0	0	0	0	0	0	0	0	0	0	0
Pravastatin sodium	HMG-CoA Reductase Inhibitor	0	0	0	0	0	0	0	0	0	0	0	0	0
Praziquantel	antiparasitic agent	0.24	0	0	0	0	0	0	0	-0.24	0	0	0	0
Prazosin hydrochloride	alpha1-Adrenoceptor Antagonists	0	0	0	0	0	0	0	0	0	0	0	0	0
Prednisolone	Glucocorticoid steroid	0	0	0	0	0	0	0	0	0	0	0	0	0
Prednisolone acetate	Glucocorticoid steroid	0	0	0	0	0	0	0	0	0	0	0	0	0
Prednisone???	Glucocorticoid steroid	0	0	0	0	0	0	0	0	0	0	0	0	0
Pregabalin	L-type Ca2+ channel blocker	0	0	0	0	0	0	0	0	0	0	0	0	0
Pregnenolone	Steroid	0	0	0	0	0	0	0	0	0	0	0	0	0
Primidone	anticonvulsant agent	0	0	0	0	0	0	0	0	0	0	0	0	0
Probucol	ABCA Modulator?	0	0	0	0	0	0	0	0	0	0	0	0	0
Prochlorperazine dimaleate	Dopamine D2 Antagonist	0	0	0	0	0	0	0	0	0	0	0	0	0
Progesterone	Progestogen hormone	0	0	0	0	0	0	0	0	0	0	0	0	0
Proparacaine	Sodium channel inhibitor	3.07	0	0	0	0	0	0	0	-3.07	0	0	0	0
Propofol	TRPV1 (Vanilloid VR1 Receptor) Agonist	0	0	0	0	0	0	0	0	0	0	0	0	0
Propylthiouracil	thyroperoxidase inhibitor	0	0	0	0	0	0	0	0	0	0	0	0	0
Protionamide	tuberculosis treatment	0	0	0	0	0	0	0	0	0	0	0	0	0
PRP003-013	discoidin domain receptor tyrosine kinase (DDR1)	0	0	0	0	0	0	0	0	0	0	0	0	0
PRT-060318	Syk Kinase inhibitor	0	0	0	0	0	0	0	0	0	0	0	0	0
Prucalopride	5-HT4 Agonists	31.81	0	0	0	0	0	0	0	-31.81	0	0	0	0
Prulifloxacin	Antibacterial	0	0	0	0	0	0	0	0	0	0	0	0	0
PTC-124	CFTR-G542X nonsense allele inhibitor	0	0	0	0	0	0	0	0	0	0	0	0	0
Puerarin	L-type Ca2+ channel blocker	4.44	0	0	0	0	0	0	0	-4.44	0	0	0	0
purmorphamine	lineage-specific differentiation enhancer	10.91	0	0	0	14.61	5.73	0	0	-10.91	0	-8.88	0	0
Pyrantel pamoate	antiparasitic agent	0	0	0	0	0	0	0	0	0	0	0	0	0
Pyrimethamine	Dihydrofolate Reductase (DHFR) Inhibitors	5.64	0	0	0	0	0	3.94	3.29	-5.64	0	0	-0.65	0
Pyronaridine	antimalarial agents	9.88	0	0	0	0	0	0	0	-9.88	0	0	0	0
Pyroxamide	Histone Deacetylase (HDAC) Inhibitor	0	0	0	0	0	0	0	0	0	0	0	0	0
QS11	ADP-ribosylation factor GTPase activating protein 1 inhibitor	0	0	0	0	0	0	0	0	0	0	0	0	0
Quercetine	flavanoid	0	0	0	0	0	0	0	0	0	0	0	0	0
Quinine	antimalarial agents; Cytochrome P450 CYP2D6 Inhibitors	0	0	0	0	0	0	0	0	0	0	0	0	0
Quizartinib	KIT inhibitor	8.45	0	0	0	4.57	0	30.67	4.96	-8.45	0	-4.57	-25.71	0
R-1487	p38 MAPK Inhibitor	0	0	0	0	0	0	0	0	0	0	0	0	0
Rabeprazole	H+/K+-ATPase Inhibitor	0	0	0	0	0	0	0	0	0	0	0	0	0
rac Nebivolol hydrochloride	beta1-Adrenoceptor Antagonists	0	0	0	0	0	0	0	0	0	0	0	0	0
Racecadotril	Neprilysin (Enkephalinase, Neutral Endopeptidase, NEP) Inhibitors	0	0	0	0	0	0	0	0	0	0	0	0	0
RAF-265 derivative	Raf kinase B/C inhibitor	0	0	0	0	0	0	0	0	0	0	0	0	0
Raloxifene hydrochloride	Selective Estrogen Receptor Modulators (SERM)	0	0	0	0	0	0	0	0	0	0	0	0	0
Raltegravir	HIV Integrase Inhibitors	0	0	0	0	0	0	0	0	0	0	0	0	0
Ramatroban	prostaglandin D2 CRTH2 inhibitor	0	0	0	0	0	0	0	0	0	0	0	0	0
Ramelteon	Melatonin MT1/MT2 Agonist	0	0	0	0	0	0	0	0	0	0	0	0	0
Ranolazine	Sodium channel inhibitor	0	0	0	0	0	0	0	0	0	0	0	0	0
Rasagiline mesylate	MAO-B Inhibitor	0	0	0	0	0	0	0	0	0	0	0	0	0
RD-162	Androgen Receptor Antagonist	0	0	0	0	0	0	0	0	0	0	0	0	0
RDEA-119	Mek 1/2 inhibitor	7.84	0	0	0	0	0	0	0	-7.84	0	0	0	0
Rebamipide	Free Radical Scavenger	2.14	0	0	0	0	0	0	0	-2.14	0	0	0	0
Regorafenib (BAY 73-4506)	VEGFR-2 Inhibitor	0	0	0	0	0	0	0	0	0	0	0	0	0
Repaglinide	Insulin Secretagogues	3.24	0	0	0	0	0	0	0	-3.24	0	0	0	0
Reserpine	Alkaloid anitpsychotic	2.98	0	0	0	0	0	0	0	-2.98	0	0	0	0
Resistomycin	RNA Polymerase Inhibitor	2.49	0	0	0	0	0	0	0	-2.49	0	0	0	0
Resveratrol	Cyclooxygenase-2 Inhibitor	0	0	0	0	0	0	0	0	0	0	0	0	0
Retigabine	Voltage-Gated K(V) 7 (KCNQ) Channel Activator	0	0	0	0	0	0	0	0	0	0	0	0	0
RG-108	DNA Methyltransferase (DNMT) Inhibitor	18.66	7.88	0	0	0	0	0	0	-10.78	0	0	0	0
Rhein	component of rhubarb	6.43	0	0	0	0	0	0	0	-6.43	0	0	0	0
Ribitol	sugar alcohol	0	0	0	0	0	0	0	0	0	0	0	0	0
RIBOFLAVIN	Vitamin	0	0	0	0	0	0	0	0	0	0	0	0	0
Rifaximin	Pregnane X Receptor (PXR) Agonist	0	0	0	0	0	0	0	0	0	0	0	0	0
Rilmenidine	Imidazoline I1 Receptor Agonists	2.37	0	0	0	0	0	0	0	-2.37	0	0	0	0
Riluzole	Glutamate Release Inhibitor	0	0	0	0	0	0	0	0	0	0	0	0	0
Rimantadine	M2 Channel Inhibitor	0	0	0	0	0	0	0	0	0	0	0	0	0
Rimonabant	cannabinoid CB1 antagonist	0	0	0	0	0	0	0	0	0	0	0	0	0
Risperidone???	Dopamine D2 Antagonist	2.93	0	0	0	0	0	0	0	-2.93	0	0	0	0
Ritodrine hydrochloride	beta2-Adrenoceptor Agonists	0	0	0	0	0	0	0	0	0	0	0	0	0
Ritonavir	HIV Protease Inhibitors	0	0	0	0	0	0	0	0	0	0	0	0	0
Rivaroxaban	Coagulation Factor Xa Inhibitor	0	0	0	0	0	0	0	0	0	0	0	0	0
Rivastigmine tartrate	Acetylcholinesterase Inhibitors	0	0	0	0	0	0	0	0	0	0	0	0	0
Rizatriptan benzoate	5-HT1B Agonist	0	0	0	0	0	0	0.43	0	0	0	0	-0.43	0
Ro 51	P2X3/P2X2 Receptor Antagonist	0	0	0	0	0	0	0	0	0	0	0	0	0
Ro-31-8425	PKC inhibitor	0	0	0	0	0	0	0	0	0	0	0	0	0
RO4929097	g-Secretase Inhibitor	1.45	0	0	0	0	0	0	0	-1.45	0	0	0	0
Robotnikinin	Hedgehog antagonist	1.31	0	0	0	0	0	0	0	-1.31	0	0	0	0
Rocuronium bromide	Steroid non-depolarizing neuromuscular blocker	0	0	0	0	0	0	0	0	0	0	0	0	0
Roflumilast	Phosphodiesterase IIII (PDE4) inhibitor	0	0	0	0	0	0	0	0	0	0	0	0	0
Rolipram	Phosphodiesterase IIII (PDE4) inhibitor	0	0	0	0	0	0	0	0	0	0	0	0	0
Rolofylline	Adenosine A1 Antagonist	2.47	0	0	0	0	0	0	0	-2.47	0	0	0	0
Rose Bengal disodium	Free radical formation	27.78	0	0	0	0	0	0	0	-27.78	0	0	0	0
Rosiglitazone	PPARgamma Agonists?	0	0	0	0	0	0	0	0	0	0	0	0	0
Rotundine	5-HT Release Inhibitor	0	0	0	0	0	0	0	0	0	0	0	0	0
Roxithromycin	Macrolide Antibiotic	0	0	0	0	0	0	0	0	0	0	0	0	0
Ruboxistaurin mesilate	PKC beta Inhibitor	25.24	0	0	0	6.22	0	5.1	0	-25.24	0	-6.22	-5.1	0
Rucaparib	PARP-1/PARP-2 Inhibitor	0	0	0	0	0	0	0	0	0	0	0	0	0
Rupintrivir	HRV 3C Protease Inhibitors	0	0	0	0	0	0	0	0	0	0	0	0	0
RWJ-67657	p38 MAPK Inhibitor	0	0	0	0	0	0	0	0	0	0	0	0	0
S31-201	STAT-3 Inhibitor	0	0	0	0	0	0	0	0	0	0	0	0	0
S6K-18	p70 ribosomal S6 kinase (S6K1) inhibitor	0	0	0	0	0	0	0	0	0	0	0	0	0
S-99	Apoptosis signal-regulating kinase (ASK1/MAPKKK)	0	0	0	0	0	0	0	0	0	0	0	0	0
Safinamide mesilate	Sodium channel inhibitor	8.92	0	0	0	0	0	0	0	-8.92	0	0	0	0
SAG	Hedgehog agonist	0	0	0	0	0	0	0	0	0	0	0	0	0
Salicin	Antiinflammatory agent	0	0	0	0	0	0	0	0	0	0	0	0	0
Salidroside	beta-Amyloid (Abeta) Protein Neurotoxicity Inhibitors	0	0	0	0	0	0	0	0	0	0	0	0	0
Salinomycin	Anticoccidial/Antibacterial	0	0	0	0	0	0	0	0	0	0	0	0	0
Salirasib	mTOR Inhibitor	0	0	0	0	0	0	0	0	0	0	0	0	0
SANT-2	Smoothened (Smo) Receptor Antagonist	1.58	0	0	0	0	0	0	0	-1.58	0	0	0	0
Sapitinib	HER2/3 (erbB2) Inhibitor	4.86	0	0	0	0	0	0	0	-4.86	0	0	0	0
Sarafloxacin hydrochloride	Antibacterial	0	0	0	0	0	0	0	0	0	0	0	0	0
Saxagliptin	Dipeptidyl Peptidase IV (CD26; DPP-IV; DP-IV) Inhibitor	0	0	0	0	0	0	0	0	0	0	0	0	0
SB-203580	p38 MAPK Inhibitor	0	0	0	0	0	0	0	0	0	0	0	0	0
SB-206553	5-HT1A Receptor Partial Agonist	13.69	0	0	0	0	0	0	0	-13.69	0	0	0	0
SB-216763	GSK-3 inhibitor	0	0	0	0	0	0	0	0	0	0	0	0	0
SB-224289	5-HT1B Agonist	0	0	0	0	0	0	0	0	0	0	0	0	0
SB-239063	p38 MAPK Inhibitor	0	0	0	0	0	0	0	0	0	0	0	0	0
SB-242235	p38 MAPK Inhibitor	0	0	0	0	0	0	0	0	0	0	0	0	0
SB-265610	CXCR2 Antagonist	2.58	0	0	0	0	0	0	0	-2.58	0	0	0	0
SB-3CT	MMP-2, 9 Inhibitor	0	0	0	0	0	0	0	0	0	0	0	0	0
SB-408124	Orexin OX-1 Antagonists	0	0	0	0	0	0	0	0	0	0	0	0	0
SB-415286	GSK-3 inhibitor	0	0	0	0	0	0	0	0	0	0	0	0	0
SB-431542	TGF-bR1 (ALK5) Inhibitor	0	0	0	0	0	0	0	0	0	0	0	0	0
SB-525334	TGF-bR1 (ALK5) inhibitor	3.59	0	0	0	0	0	0	0	-3.59	0	0	0	0
SB612111	Opioid receptor antagonist	0	0	0	0	0	0	0	0	0	0	0	0	0
SB-705498	TRPV1 (Vanilloid VR1 Receptor) Agonist	6.05	0	0	0	0	0	0	0	-6.05	0	0	0	0
Sclareolide	sesquiterpene natural product	1.22	0	0	0	0	0	0	0	-1.22	0	0	0	0
Scopine	Alkaloid	0	0	0	0	0	0	0	0	0	0	0	0	0
Scopolamine	Muscarinic Antagonists	0	0	0	0	0	0	0	0	0	0	0	0	0
SD-06	p38 MAPK Inhibitor	0	0	0	0	0	0	0	0	0	0	0	0	0
SD-169	p38 MAPK Inhibitor	0	0	0	0	0	0	0	0	0	0	0	0	0
SD-208	TGF-bR1 (ALK5) Inhibitor	1.83	0	0	0	0	0	0	0	-1.83	0	0	0	0
Secnidazole	antiprotozoal agent	0	0	0	0	0	0	0	0	0	0	0	0	0
Secoisolariciresinol	phenylpropanoid	0	0	0	0	0	0	0	0	0	0	0	0	0
Selenomethionine	dietary supplement	0	0	0	0	0	0	0	0	0	0	0	0	0
Seliciclib	CDK 1,2,5,7,9 Inhibitor	0	0	0	0	0	0	0	0	0	0	0	0	0
Semagacestat	g-Secretase Inhibitor	19.1	0	0	0	0	0	0	0	-19.1	0	0	0	0
Seocalcitol	Vitamin D Analog	2.94	0	0	0	0	0	0	0	-2.94	0	0	0	0
Sesamin	NF-kappaB Activation Inhibitor	5.19	0	0	0	0	0	0	0	-5.19	0	0	0	0
SG-00529	mTORC1/2 inhibitor	6.03	0	0	0	0	0	0	0	-6.03	0	0	0	0
SGC 0946	DOT1L Inhibitor	0	0	0	0	0	0	0	0	0	0	0	0	0
SGI-1776	Pim-1/Flt3 Inhibitor	0	0	0	0	0	0	0	0	0	0	0	0	0
SGX-523	HGFR (MET; c-Met) Inhibitor	0	0	0	0	0	0	0	0	0	0	0	0	0
Shikimic acid	plant biochemical intermediate	0	0	0	0	0	0	0	0	0	0	0	0	0
Shikonin	Drugs Acting on Chemokine Receptors	1.91	0	0	0	0	0	0	0	-1.91	0	0	0	0
Sibutramine hydrochloride	5-HT Reuptake Inhibitor	0	0	0	0	0	0	0	0	0	0	0	0	0
SID 7969543	SF1 (NR5A1) Receptor Antagonist	0	0	0	0	0	0	0	0	0	0	0	0	0
Sildenafil citrate	Phosphodiesterase V (PDE5) inhibitor	0	0	5.32	0	0	0	0	0	0	-5.32	0	0	0
Silodosin	alpha1-Adrenoceptor Antagonists	0	0	0	0	0	0	0	0	0	0	0	0	0
Silver sulfadiazine	Antibiotic	0.09	0	0	0	0	0	0	0	-0.09	0	0	0	0
Simvastatin	HMG-CoA Reductase Inhibitor	0	0	0	0	0.17	0	0	0	0	0	-0.17	0	0
Sinomenine	Antiinflammatory opioid	0	0	0	0	0	0	0	0	0	0	0	0	0
Sipatrigine	Nav1.2 (Brain Type II) Sodium Channel Blockers	0	0	0	0	0	0	0	0	0	0	0	0	0
Sitafloxacin	DNA Topoisomerase IV Inhibitors	0	0	0	0	0	0	0	0	0	0	0	0	0
Sitagliptin	Dipeptidyl Peptidase IV (CD26; DPP-IV; DP-IV) Inhibitor	0	0	0	0	0	0	0	0	0	0	0	0	0
Sivelestat	Leukocyte Elastase Inhibitor	0.07	0	0	0	0	0	0	0	-0.07	0	0	0	0
SJ-172550	MDM4 (MDMX) Inhibitor	0	0	0	0	0	0	0	0	0	0	0	0	0
SJN 2511	TGF-bR1 (ALK5) inhibitor	0	0	0	0	0	0	0	0	0	0	0	0	0
SK&F-89976A	GAT-1 Inhibitor	0	0	0	0	0	0	0	0	0	0	0	0	0
SL-0101-1	MAPKAP-K1 (RSK; p90Rsk) Inhibitor	0	0	0	0	0	0	0	0	0	0	0	0	0
SL-327	Mek 1/2 inhibitor	0	0	0	0	0	0	4.2	0	0	0	0	-4.2	0
Sodium cloxacillin	beta-lactam antibiotic	5.91	0	0	0	0	0	0	0	-5.91	0	0	0	0
Sodium cromoglycate	Mediator Release Inhibitors	0	0	0	0	0	0	0	0	0	0	0	0	0
Sodium Danshensu	Pregnane X Receptor (PXR) Regulator	23.57	0	0	0	0	0	0	0	-23.57	0	0	0	0
Sofosbuvir	RNA-Directed RNA Polymerase Inhibitor	0	0	0	0	0	0	0	0	0	0	0	0	0
Solanesol	tobacco isoprenoid alcohol	2.56	0	0	0	0	0	0	0	-2.56	0	0	0	0
Sophocarpine	HERG Inhibitor	0	0	0	0	0	0	0	0	0	0	0	0	0
Sorafenib	VEGFR-1/2/3 Inhibitor	0	0	0	0	0	0	0	0	0	0	0	0	0
Sotalol	beta-Adrenoceptor Antagonists	0	0	0	0	0	0	0	0	0	0	0	0	0
Sotrastaurin	PKC inhibitor	0	0	0	0	0	0	0	0	0	0	0	0	0
SP-600125	JNK 1/2/3 Inhibitor	0	0	0	0	0	0	0	0	0	0	0	0	0
Sparfloxacin	DNA Topoisomerase IV Inhibitors	0	0	0	0	0	0	0	0	0	0	0	0	0
Spautin-1	Ubiquitin Specific Peptidase (USP10/13) Inhibitors	0	0	0	0	0	0	0	0	0	0	0	0	0
Spectinomycin hydrochloride	Antibiotic	0	0	0	0	0	0	0	0	0	0	0	0	0
Spermidine	Drugs Acting on NMDA Receptors	0	0	0	0	1.16	0	0	0	0	0	-1.16	0	0
SR 33805	Ca2+ channel antagonist	0	0	0	0	0	0	0	0	0	0	0	0	0
SR1664	PPARgamma Modulator	0	0	0	0	0	0	0	0	0	0	0	0	0
SR9011	Rev-erb alpha agonist	0	0	0	0	0	0	0	0	0	0	0	0	0
SRT1720	Histone Deacetylase/SIRT1 Activator	2.81	0	0	0	0	0	0	0	-2.81	0	0	0	0
SSR-504734	Glycine Transporter 1 (GlyT-1) Inhibitor	0	0	0	0	0	0	0	0	0	0	0	0	0
SSR-69071	Leukocyte Elastase Inhibitor	0	0	0	0	0	0	0	0	0	0	0	0	0
Stanozolol	Synthetic Steroid	0	0	0	0	0	0	0	0	0	0	0	0	0
Stavudine	Reverse Transcriptase Inhibitor	0	0	0	0	0	0	0	0	0	0	0	0	0
StemRegenin 1	Aryl Hydrocarbon Receptor (AhR) Antagonists	14.47	0	0	0	0	0	0	0	-14.47	0	0	0	0
STF-083010	Serine/Threonine Kinase/Endoribonuclease IRE1 Inhibitor	4.98	0	0	0	0	0	0	0	-4.98	0	0	0	0
Stigmasterol	Steroid hormone	2.15	0	0	0	0	0	0	0	-2.15	0	0	0	0
Streptozocin	DNA Alkylating Agent	0	0	0	0	0	0	0	0	0	0	0	0	0
S-Trityl-L-cysteine	Mitotic Kinesin Eg5 Inhibitor	0	0	0	0	0	0	0	0	0	0	0	0	0
Strontium ranelate heptahydrate	Calcium-Sensing Receptor (CaSR) Agonists	0	0	0	0	0	0	0	0	0	0	0	0	0
STX-0119	STAT-3 Inhibitor	0	0	0	0	0	0	0	0	0	0	0	0	0
SU-5402	FGFR 1/3 inhibitor	13.79	0	0	0	0	0	0	0	-13.79	0	0	0	0
SU-6656	Lyn Kinase Inhibitor	0	0	0	0	0	0	0	0	0	0	0	0	0
Sulbactam	beta-Lactamase Inhibitor	0	0	0	0	0	0	0	0	0	0	0	0	0
Sulfadoxine	Dihydropteroate Synthase (DHPS) Inhibitors	2.24	0	0	0	0	0	2	0	-2.24	0	0	-2	0
Sulfameter	Antibiotic	0	0	0	0	0	0	0	0	0	0	0	0	0
Sulfamethizole	Antibacterial	0	0	0	0	0	0	0	0	0	0	0	0	0
Sulfamethoxazole	Antibiotic	0	0	0	0	0	0	0	0	0	0	0	0	0
Sulfanilamide	Carbonic Anhydrase Type I/II/IX Inhibitor	0	0	0	0	0	0	0	0	0	0	0	0	0
Sulfaphenazole	Antibiotic	0	0	0	0	0	0	0	0	0	0	0	0	0
Sulfasalazine	NFKB Activation Inhibitors	0	0	0	0	0	0	0	0	0	0	0	0	0
Sulindac	non-steroidal antiinflammatory	0	0	0	0	0	0	0	0	0	0	0	0	0
Sulphadimethoxine	Antibiotic	0	0	0	0	0	0	0	0	0	0	0	0	0
Sumanirole maleate	Dopamine D2 Agonist	2.87	0	0	0	0	0	0	0	-2.87	0	0	0	0
Sumatriptan succinate	5-HT1B Agonist	0	0	0	0	0	0	0	0	0	0	0	0	0
SU-MI-2	HGFR (MET; c-Met) Inhibitor	0	0	0	0	0	0	0	0	0	0	0	0	0
Sunitinib malate	VEGFR-1/2/3 Inhibitor	10.21	0	0	0	0	0	0	0	-10.21	0	0	0	0
Suplatast tosilate	Mediator Release Inhibitors	0.89	0	0	0	0	0	0	0	-0.89	0	0	0	0
Synephrine	alpha1-Adrenoceptor Agonists	0	0	0	0	0	0	0	0	0	0	0	0	0
Tacrine	Acetylcholinesterase Inhibitors	0	0	0	0	0	0	0	0	0	0	0	0	0
Tadalafil	Phosphodiesterase V (PDE5) inhibitor	5.36	0	0	0	0	0	0	0	-5.36	0	0	0	0
TAK-285	EGFR (HER1; erbB1) inhibitor	0	0	0	0	0	0	0	0	0	0	0	0	0
TAK-715	p38 MAPK Inhibitor	0	0	0	0	0	0	0	0	0	0	0	0	0
TAK-875	Insulin Secretagogues	0	0	0	0	0	0	0	0	0	0	0	0	0
Talmapimod	p38 MAPK Inhibitor	0	0	0	0	0	0	0	0	0	0	0	0	0
Tamibarotene	Retinoid RAR Agonists?	0	0	0	0	0	0	0	0	0	0	0	0	0
Tamoxifen	Selective Estrogen Receptor Modulators (SERM)	5.91	0	0	0	0	0	0	0	-5.91	0	0	0	0
Tamsulosin hydrochloride	alpha1-Adrenoceptor Antagonists	0	0	0	0	0	0	0	0	0	0	0	0	0
Tandutinib	KIT inhibitor	0	0	0	0	0	0	0	0	0	0	0	0	0
Tariquidar	P-Glycoprotein (MDR-1) Inhibitor	0	0	0	0	0	0	0	0	0	0	0	0	0
Taxifolin	flavanoid	0	0	0	0	0	0	0	0	0	0	0	0	0
TCN-201	NMDA Antagonist	2.71	0	0	0	0	0	0	0	-2.71	0	0	0	0
Tebipenem pivoxil	Carbapenem Antibiotic	0	0	0	0	0	0	0	0	0	0	0	0	0
Tegafur	Pyrimidine Antagonists	0	0	0	0	0	0	0	0	0	0	0	0	0
Tegaserod maleate	5-HT4 Partial Agonists	0	0	0	0	0	0	0	0	0	0	0	0	0
Teicoplanin	glycopeptide antibiotic	0	0	0	0	0	0	0	0	0	0	0	0	0
Telatinib	VEGFR-2,3 Inhibitor	0	0	0	0	0	0	0	0	0	0	0	0	0
Telbivudine	DNA Polymerase Inhibitors	13.79	0	0	0	0	0	0	0	-13.79	0	0	0	0
Telithromycin	Ketolide antibiotic	0	0	0	0	0	0	0	0	0	0	0	0	0
Telmisartan	Angiotensin AT1 Antagonist	26.3	0	0	0	0	0	14.4	0	-26.3	0	0	-14.4	0
Telotristat etiprate	5-HT Release Inhibitor	1.44	0	0	0	0	0	0	0	-1.44	0	0	0	0
Temocapril hydrochloride	Angiotensin-I Converting Enzyme Inhibitor	2.11	0	0	0	0	0	0	0	-2.11	0	0	0	0
Temozolomide	DNA Topoisomerase II Inhibitors	0	0	0	0	0	0	0	0	0	0	0	0	0
Tempol	Free Radical Scavenger	0	0	0	0	0	0	0	0	0	0	0	0	0
Tenofovir disoproxil fumarate	Reverse Transcriptase Inhibitor	0	0	0	0	0	0	0	0	0	0	0	0	0
Tenofovir disoproxil fumarate	Reverse Transcriptase Inhibitor	0	0	0	0	0	0	0	0	0	0	0	0	0
Tenoxicam	non-steroidal antiinflammatory	0	0	0	0	0	0	0	0	0	0	0	0	0
Terazosin hydrochloride	alpha1-Adrenoceptor Antagonists	0	0	0	0	0	0	0	0	0	0	0	0	0
Terbinafine hydrochloride	Fungal Squalene Monooxygenase Inhibitor	0	0	0	0	0	0	0	0	0	0	0	0	0
Teriflunomide	MMP-2, 9 Inhibitor	0	0	0	0	0	0	0	0	0	0	0	0	0
Tesmilifene hydrochloride	Estrogen Receptor Antagonist	0	0	0	0	0	0	0	0	0	0	0	0	0
Testosterone	Androgen Receptor Agonist	0	0	0	0	0	0	0	0	0	0	0	0	0
Testosterone cypionate	Androgen Receptor Activator	0	0	0	0	0	0	0	0	0	0	0	0	0
Testosterone propionate	Androgen Receptor Agonist	0	0	0	0	0	0	0	0	0	0	0	0	0
Tetrabenazine	Vesicular Monoamine Transporter 2 (VMAT2) Inhibitor	0	0	0	0	0	0	0	0	0	0	0	0	0
Tetracycline hydrochloride	30S Ribosomal Protein Inhibitors	0	0	0	0	0	0	0	0	0	0	0	0	0
Tetrahydroberberine	K+/ATP Signaling Inhibitor	0	0	0	0	0	0	0	0	0	0	0	0	0
Tetrandrine	Calcium Channel Blocker	8.83	0	0	0	0	0	0	0	-8.83	0	0	0	0
TG-101348	multi-kinase	0	0	0	0	20.58	0	0	0	0	0	-20.58	0	0
Thalidomide	TNF-alpha Production Inhibitors	0	0	0	0	0	0	0	0	0	0	0	0	0
Theophyllamine	Adenosine Receptor Antagonist	0	0	0	0	0	0	0	0	0	0	0	0	0
Thiabendazole	antiparasitic agent	0	0	0	0	0	0	0	0	0	0	0	0	0
Thiamphenicol	Antibiotic	0	0	0	0	0	0	0	0	0	0	0	0	0
Thiazovivin	ROCK Inhibitor	0	0	0	0	0	0	0	0	0	0	0	0	0
ThioTEPA	Cytochrome P450 Oxidase Inhibitor	12.15	0	0	0	0	0	0.1	0	-12.15	0	0	-0.1	0
Tie-2 kinase inhibitor	Tie-2 kinase inhibitor	0	0	0	0	0	0	0	0	0	0	0	0	0
Tigecycline	glycylcycline antibiotics	0	0	0	0	0	0	0	0	0	0	0	0	0
Tioconazole	Antifungal Agent	0	0	0	0	0	0	0	0	0	0	0	0	0
Tiopronin	Copper Chelator	0	0	0	0	0	0	0	0	0	0	0	0	0
Tioxolone	Carbonic Anhydrase Type I Inhibitor	0	0	0	0	0	0	0	0	0	0	0	0	0
Tiplasinin	Plasminogen Activator Inhibitor (PAI-1) Inhibitor	8.07	0	0	0	0	0	0	0	-8.07	0	0	0	0
Tivozanib	VEGFR-1/2/3 Inhibitor	0	0	0	0	0	0	0	0	0	0	0	0	0
Tizanidine hydrochloride	alpha2-Adrenoceptor Agonists	12.08	0	0	0	0	0	0	0	-12.08	0	0	0	0
Tofacitinib	Jak inhibitor	4.72	0	0	0	0	0	0	0	-4.72	0	0	0	0
Tolcapone	catechol-O-methyltransferase (COMT)	0	0	0	0	5.84	0	0	0	0	0	-5.84	0	0
Tolnaftate	Fungal Squalene Monooxygenase Inhibitor	0	0	0	0	0	0	0	0	0	0	0	0	0
Tolterodine tartrate	Muscarinic M3 Antagonists	0	0	0	0	0	0	0	0	0	0	0	0	0
Tolvaptan	Vasopressin (AVP) V2 Antagonists	5.82	0	0	0	0	0	0	0	-5.82	0	0	0	0
Torasemide	Loop Diuretics	0	0	0	0	0	0	0	0	0	0	0	0	0
Torcetrapib	Cholesteryl Ester Transfer Protein (CETP) Inhibitor	0	0	0	0	0	0	0	0	0	0	0	0	0
Toremifene	Selective Estrogen Receptor Modulators (SERM)	0	0	0	0	0	0	0	0	0	0	0	0	0
TPCK	Cysteine Protease Inhibitor	0	0	0	0	0	0	0	0	0	0	0	0	0
TRAM-34	Intermediate Conductance Channel Blockers	3.99	0	0	0	0	0	0	0	-3.99	0	0	0	0
Tranexamic acid	Tissue-Type Plasminogen Activator Inhibitor (tPA) Inhibitor	0	0	0	0	0	0	0	0	0	0	0	0	0
Tranilast	TNF-alpha Production Inhibitor	0	0	0	0	0	0	0	0	0	0	0	0	0
Tranylcypromine	MAO-A/B Inhibitor	0	0	0	0	0	0	0	0	0	0	0	0	0
Travoprost	Prostanoid TP Agonist	0	0	0	0	0	0	0	0	0	0	0	0	0
Trazodone hydrochloride	alpha2-Adrenoceptor Antagonists	0	0	0	0	0	0	0	0	0	0	0	0	0
Tretinoin	Retinoid RAR Agonists? Retinoid RORbeta Ligand	0	0	0	0	0	0	0	0	0	0	0	0	0
Triamcinolone acetonide	Glucocorticoid steroid	0	0	0	0	0	0	0	0	0	0	0	0	0
Trichlormethiazide	Diuretic	0	0	0	0	0	0	0	0	0	0	0	0	0
Trifluoperazine hydrochloride	Nav1.4 (SkM1) Sodium Channel Blockers;Nav1.7 (PN1/hNE-Na) Sodium Channel Blockers	0	0	0	0	0	0	0	0	0	0	0	0	0
Trifluridine	thymidylate synthase inhibitor	0	0	0	0	0	0	0	0	0	0	0	0	0
Trilostane	Estrogen Receptor (ER) beta Modulators	1.91	0	0	0	0	0	0	0	-1.91	0	0	0	0
Trioxsalen	phototherapy treatment of skin disorders	0	0	0	0	0	0	0	0	0	0	0	0	0
Troglitazone	CCL2 Expression Inhibitor	0	0	0	0	0	0	0	0	0	0	0	0	0
Tropisetron	5-HT3 Antagonists	0	0	0	0	0	0	4.47	0	0	0	0	-4.47	0
Trospium chloride	Muscarinic Antagonists	0	0	0	0	0	0	0	0	0	0	0	0	0
Tubastatin A	Histone Deacetylase (HDAC) 6 Inhibitor	0	0	0	0	0	0	0	0	0	0	0	0	0
Turofexorate isopropyl	Farnesoid X Receptor Agonist	0	0	0	0	0	0	0	0	0	0	0	0	0
TWS-119	GSK-3beta Inhibitor	0	0	0	0	0	0	0	0	0	0	0	0	0
Tyrphostin B42	Jak2/3 Inhibitor	14.2	0	0	0	0	0	0	0	-14.2	0	0	0	0
U-0126	Mek 1/2 inhibitor	37.08	0	0	0	5.07	0	5.25	0.76	-37.08	0	-5.07	-4.49	0
U-73122??	Phospholipase C Inhibitor	0	0	0	0	0	0	0	0	0	0	0	0	0
Ubenimex	Leukotriene A4 Hydrolase Inhibitor	0	0	0	0	0	0	0	0	0	0	0	0	0
Ubidecarenone	mitochondrial electron transport	0	0	0	0	0	0	0	0	0	0	0	0	0
UNC1215	L3MBTL3 methyllysine (Kme) reader domain inhibitor	0	0	0	0	0	0	0	0	0	0	0	0	0
UNC669	L3MBTL3 methyllysine (Kme) reader domain inhibitor	0	0	0	0	0	0	0	0	0	0	0	0	0
Uridine	Anti-anxiety drug	0	0	0	0	0	0	0	0	0	0	0	0	0
Ursodiol	Farnesoid X Receptor Agonist; Steroid	0	0	0	0	0	0	0	0	0	0	0	0	0
Ursolic acid	STAT-3 Inhibitor	0	0	0	0	0	0	0	0	0	0	0	0	0
Vadimezan	Interferon Inducer	0	0	0	0	0	0	0	0	0	0	0	0	0
Valaciclovir	DNA Polymerase Inhibitors	0	0	0	0	0	0	0	0	0	0	0	0	0
Valproic acid sodium salt	GSK-3 inhibitor	0	0	0	0	0	0	0	0	0	0	0	0	0
Vandetanib	EGFR (HER1; erbB1) Inhibitor	0	0	0	0	0	0	0	0	0	0	0	0	0
Vapiprost hydrochloride	Prostanoid TP Antagonist	0	0	0	0	0	0	0	0	0	0	0	0	0
Vardenafil	Phosphodiesterase V (PDE5) inhibitor	0	0	0	0	0	0	0	0	0	0	0	0	0
Varenicline dihydrochloride	Nicotinic alpha3beta4 Agonists	0	0	0	0	0	0	0	0	0	0	0	0	0
Varespladib	Secretory Phospholipase A2 (sPLA2) Inhibitors	0	0	0	0	0	0	0	0	0	0	0	0	0
Varlitinib tosylate	EGFR (HER1; erbB1) inhibitor	0	0	0	0	0	0	0	0	0	0	0	0	0
Vatalanib dihydrochloride	VEGFR-1,2,3 Inhibitor	0	0	0	0	0	0	0	0	0	0	0	0	0
VCH-916	RNA-Directed RNA Polymerase Inhibitor	0	0	0	0	0	0	0	0	0	0	0	0	0
VE 821	ATR Kinase Inhibitors	0	0	0	0	0	0	0	0	0	0	0	0	0
Vecuronium bromide	Steroid non-depolarizing neuromuscular blocker	0	0	0	0	0	0	0	0	0	0	0	0	0
Veliflapon	5-lipoxygenase-activating (FLAP) inhibitor	5.04	0	0	0	0	0	0	0	-5.04	0	0	0	0
Veliparib	PARP-1/PARP-2 Inhibitor	0	0	0	0	0	0	0	0	0	0	0	0	0
Venlafaxine hydrochloride	5-HT Reuptake Inhibitor	0	0	0	0	0	0	0	0	0	0	0	0	0
VER-155008	Heat Shock Protein 70 (hsp70) Inhibitor	0	0	0	0	0	0	0	0	0	0	0	0	0
VER-82576	Heat Shock Protein 90 (hsp90) Inhibitor	0	0	0	0	0	0	0	0	0	0	0	0	0
Verapamil	Calcium Channel Blocker	0	0	0	0	0	0	0	0	0	0	0	0	0
Verteporfin	photosensitizer	0	0	0	0	0	0	0	0	0	0	0	0	0
Vicriviroc maleate	Chemokine CCR5 Antagonist	0	0	0	0	0	0	0	0	0	0	0	0	0
Vidarabine	Adenosine Receptor Agonist; Anti-Herpes Simplex Virus Drug	0	0	0	0	0	0	0	0	0	0	0	0	0
Vinpocetine	Na channel blocker, also PDE1, IKK inhibitor	0	0	0.6	0	0	0	0	0	0	-0.6	0	0	0
Viracept	HIV Protease Inhibitors	0	0	0	0	0	0	0	0	0	0	0	0	0
Vismodegib (GDC-0449)	Hedgehog antagonist	10.89	0	0	0	0	0	0	0	-10.89	0	0	0	0
Vitamin B12	NA	0	0	0	0	0	0	0	0	0	0	0	0	0
Vorapaxar	PAR1 Antagonist	0	0	0	0	0	0	0	0	0	0	0	0	0
Voriconazole	Lanosterol 14alpha-demethylase Inhibitors	0	0	0	0	0	0	0	0	0	0	0	0	0
VU0357121	mgluR5 allosteric modulator	0	0	0	0	0	0	0	0	0	0	0	0	0
VU0482089-2	Mcl Inhibitor	0	0	0	0	0	0	0	0	0	0	0	0	0
VU0483486-1	Mcl Inhibitor	0	0	0	0	0	0	0	0	0	0	0	0	0
VU0483487-1	Mcl Inhibitor	0	0	0	0	0	0	0	0	0	0	0	0	0
VU0483488-1	Mcl Inhibitor	0	0	0	0	0	0	0	0	0	0	0	0	0
VX-702	p38 MAPK Inhibitor	0	0	0	0	0	0	0	0	0	0	0	0	0
VX-745	p38 MAPK Inhibitor	0	0	0	0	0	0	0	0	0	0	0	0	0
VX-765	Caspase 1 (IL-1beta Converting Enzyme) Inhibitors	0	0	0	0	0	0	0	0	0	0	0	0	0
Warfarin sodium	Vitamin K Epoxide Reductase (VKER, VKOR) Inhibitor	0	0	0	0	0	0	0	0	0	0	0	0	0
WAY-100635	5-HT1A Receptor Antagonist	13.11	0	0	0	0	0	0	0	-13.11	0	0	0	0
WAY-204688	NF-kappaB Activation Inhibitor	0	0	0	0	0	0	0	0	0	0	0	0	0
WHI-P97	EGFR (HER1; erbB1) Inhibitor	0	0	0	0	0	0	0	0	0	0	0	0	0
WIN-55212-2	Cannabinoid Receptor Agonist	0.01	0	0	0	0	0	0	0	-0.01	0	0	0	0
Wnt-C59	Wnt signaling modulator	0	0	0	0	0	0	0	0	0	0	0	0	0
WP-1066	STAT-3/5 Inhibitor	0	0	0	0	0	0	0	0	0	0	0	0	0
Wyeth Cot inhibitor-2	Tpl-2/Cot (MAP3K8) Kinase Inhibitor	0	0	0	0	0	0	0	0	0	0	0	0	0
WZ-3146	EGFR (HER1; erbB1) Inhibitor	22.2	9.44	0	0	10.89	0	0	0	-12.76	0	-10.89	0	0
WZ-4002	EGFR (HER1; erbB1) Inhibitor	0	0	0	0	0	0	0	0	0	0	0	0	0
WZ-8040	EGFR (HER1; erbB1) Inhibitor	0	0	0	0	0	0	0	0	0	0	0	0	0
XL-647	EGFR (HER1; erbB1) Inhibitor	0	0	0	0	0	0	0	0	0	0	0	0	0
XL-765	mTORC1/2 inhibitor	0.05	0	0	0	0	0	0	0	-0.05	0	0	0	0
Xylometazoline hydrochloride	alpha2A/B/C-Adrenoceptor Agonists	0	0	0	0	0	0	0	0	0	0	0	0	0
Y-27632	ROCK 1, ROCK 2 Inhibitor	0	0	0	0	0	0	0	0	0	0	0	0	0
YK-72	nitric oxide donors	0	0	0	0	0	0	0	0	0	0	0	0	0
YM-201636	PIKfyve Inhibitor	0	0	0	0	0	0	0	0	0	0	0	0	0
YO-01027	g-Secretase Inhibitor	0	0	0	0	0	0	0	0	0	0	0	0	0
Yohimbine	alpha2-Adrenoceptor Antagonists	0	0	0	0	0	0	0	0	0	0	0	0	0
YW3-56	Peptidylarginine Deiminase (PAD) Inhibitors	2.15	0	0	0	0	0	0	0	-2.15	0	0	0	0
Zafirlukast	Leukotriene CysLT1 (LTD4) Antagonist	0	0	0	0	0	0	0	0	0	0	0	0	0
Zalcitabine	Reverse Transcriptase Inhibitor	7.54	0	0	0	2.59	0	0	0	-7.54	0	-2.59	0	0
Zaldaride maleate	Calmodulin Antagonist	0	0	0	0	0	0	0	0	0	0	0	0	0
Zibotentan	Endothelin ETA Receptor Antagonist	0	0	0	0	0	0	0	0	0	0	0	0	0
Zidovudine	Reverse Transcriptase Inhibitor	2.88	0	0	0	0	0	0	0	-2.88	0	0	0	0
Zileuton	5-Lipoxygenase Inhibitor	0	0	0	0	0	0	0	0	0	0	0	0	0
Zilpaterol	beta1-Adrenoceptor Antagonists	0	0	0	0	0	0	0	0	0	0	0	0	0
Zoledronic acid monohydrate	Farnesyl Pyrophosphate Synthase Inhibitors	0	0	0	0	0	0	0	0	0	0	0	0	0
Mitoxantrone	DNA Topoisomerase II Inhibitors	87.52	81.89	79.88	70.5	88.47	85.94	84.01	83.99	-5.63	-9.38	-2.53	-0.02	-0.02
INK-128	mTORC1/2 inhibitor	71.15	64.9	72.89	64.66	64.08	63.97	72.32	65.45	-6.25	-8.23	-0.11	-6.87	-0.11
PIK-75	PI3K Inhibitor	92.54	86.92	76.14	68.08	87.06	72.68	90.57	90.39	-5.62	-8.06	-14.38	-0.18	-0.18
Torin-2	mTORC1 Inhibitor	84.84	80.44	91.02	85.32	79.06	55.79	83.61	82.46	-4.4	-5.7	-23.27	-1.15	-1.15
AZD-8055	mTORC1/2 Inhibitor	68.75	66.06	55.92	43.23	60.44	54.1	65.39	64.1	-2.69	-12.69	-6.34	-1.29	-1.29
Quisinostat hydrochloride	HDAC1 Inhibitor	83.63	79.03	80.75	69.83	80.01	74.87	84.41	82.59	-4.6	-10.92	-5.14	-1.82	-1.82
A-443654	PKB alpha/Akt1 Inhibitors	92.54	88.29	77.57	69.39	80.99	67.9	82.42	80.57	-4.25	-8.18	-13.09	-1.85	-1.85
GDC-0973	Mek Inhibitor	61.85	43.66	35.16	0	33.01	0	81.99	80.12	-18.19	-35.16	-33.01	-1.87	-1.87
Triptolide	Inhibition of RNA polymerase II?mediated transcription	86.5	74.7	80.81	70.16	86.06	72.86	91.38	89.3	-11.8	-10.65	-13.2	-2.08	-2.08
Dovitinib	FGFR inhibitor	26.22	23.87	4.99	0	33.45	13.92	24.3	0	-2.35	-4.99	-19.53	-24.3	-2.35
AZ-628	Raf kinase B/C Inhibitor	50.63	21.22	14.65	0	25.83	0	42.52	39.63	-29.41	-14.65	-25.83	-2.89	-2.89
FK866 (APO866, Daporinad)	NMPRTase Inhibitor	9.82	4.54	96.53	82.72	83.55	58.81	84.24	72.59	-5.28	-13.81	-24.74	-11.65	-5.28
C.I. 1040	MEK inhibitor	58.42	10.08	6.03	0	24.13	0	13.21	0	-48.34	-6.03	-24.13	-13.21	-6.03
BEZ-235	mTOR inhibitor	56.41	47.57	38.52	30.09	45.77	30.9	53	41.71	-8.84	-8.43	-14.87	-11.29	-8.43
AR-00341677	Raf kinase B Inhibitor	51.31	0	8.5	0	17.51	0	10.27	0	-51.31	-8.5	-17.51	-10.27	-8.5
L-779450	Raf kinase C Inhibitor	45.11	0	9.93	0	24.1	0	12.56	0	-45.11	-9.93	-24.1	-12.56	-9.93
Selumetinib	Mek1/2 inibitor	43.3	19.61	10.37	0	32.1	0	46.92	0	-23.69	-10.37	-32.1	-46.92	-10.37
Neratinib	EGFR (HER1; erbB1) inhibitor	18.53	4.2	22.02	0	28.39	2.01	14.16	2.97	-14.33	-22.02	-26.38	-11.19	-11.19
Pimasertib	Mek 1/2 inhibitor	62.64	50.11	29.15	0	36.94	0	90.71	46.41	-12.53	-29.15	-36.94	-44.3	-12.53
TAK-733	MEK inhibitor	62.18	39.93	35.03	11.83	34.31	0	79.63	66.99	-22.25	-23.2	-34.31	-12.64	-12.64
Hypothemycin	Mek 1/2 inhibitor	41.18	5.02	15.91	2.65	34.73	0	30.76	0	-36.16	-13.26	-34.73	-30.76	-13.26
AMG-47a	Lck Kinase Inhibitors	61.8	22.38	33.72	9.21	45.85	0	52.56	38.39	-39.42	-24.51	-45.85	-14.17	-14.17
SB-590885	Raf kinase B Inhibitor	59.56	0	14.41	0	24.44	0	43.72	0	-59.56	-14.41	-24.44	-43.72	-14.41
Trametinib	Mek 1/2 inhibitor	58.59	33.3	33.49	16.4	35.5	0	79.26	58.68	-25.29	-17.09	-35.5	-20.58	-17.09
AMG-Tie2-1	Tie-2 inhibitor	57.53	0	26.33	0	32.33	0	22.79	4.72	-57.53	-26.33	-32.33	-18.07	-18.07
PD 0325901	MEK inhibitor	61.38	32.36	32.3	12.28	33.85	0	77.95	42	-29.02	-20.02	-33.85	-35.95	-20.02
PD-318088	Mek 1/2 inhibitor	46.4	16.29	20.28	0	29.7	0	52.53	8.73	-30.11	-20.28	-29.7	-43.8	-20.28
ARRY-162	Mek 1/2 inhibitor	59.72	18.54	25.47	0	32.82	0	67.42	14.42	-41.18	-25.47	-32.82	-53	-25.47
Dabrafenib	Raf kinase B Inhibitor	62.81	23.8	35.55	0	49.62	0	70.36	0	-39.01	-35.55	-49.62	-70.36	-35.55

## Sheet: Target Frequency
Target Frequency calculated in R			Direct from R output of short targets				Manually curated see notes
Target	Freq		Short Target	Freq		Rank	Top Groups	Freq		Notes
PI3K Inhibitor	22		dna	68		1	antibiotic	65		search all words not just first
Antibiotic	19		pi	42		2	PI3K	42
HGFR (MET; c-Met) Inhibitor	17		5-ht	33		3	Topoisomerase	28		From DNA which includes Topoisomerase, Alkylating agents, Polymerase
DNA Alkylating Agent	17		p	40		4	phosphodiesterase	27
p38 MAPK Inhibitor	16		phosphodiesterase	27		5	5-ht receptors	26
Heat Shock Protein 90 (hsp90) Inhibitor	15		egfr	26		6	egfr	26
Tubulin polymerization inhibitor	14		vegfr	26		7	vegfr	26
EGFR (HER1; erbB1) inhibitor	14		tubulin	26		8	tubulin	26
DNA Topoisomerase II Inhibitors	14		histone	26		9	histone	26
Reverse Transcriptase Inhibitor	12		dopamine	22		10	cdk	24
EGFR (HER1; erbB1) Inhibitor	12		cdk	24		11	dopamine receptors	22
Phosphodiesterase IIII (PDE4) inhibitor	11		antibiotic	20		12	Aurora	21
Glucocorticoid steroid	11		aurora	21		13	jak	20
Antifungal Agent	11		alpha	21		14	Alpha adrenergic receptors	19
Tubulin depolymerization inhibitor	10		androgen	16		15	cyclooxygenase	18
non-steroidal antiinflammatory	10		mek	17		16	mek	17
mTOR inhibitor	10		hgfr	17		17	hgfr	17
Free Radical Scavenger	10		cyclooxygenase	18		18	ER	17		Including SERM
DNA Polymerase Inhibitors	10		jak	20		19	p38	16
Androgen Receptor Antagonist	10		beta	20		20	androgen	16
Proteasome Inhibitor	9		glucocorticoid	14
Mek 1/2 inhibitor	9		antimalarial	14			beta	20		remove from list many diverse target classes - beta adrenergic, beta secretase, etc
Jak2 inhibitor	9		muscarinic	16
Histamine H1 Receptor Antagonists	9		heat	16
Cyclooxygenase-2 Inhibitor	9		calcium	16
NF-kappaB Activation Inhibitor	8		ikk	12
Muscarinic Antagonists	8		steroid	13
GSK-3 inhibitor	8		raf	13
g-Secretase Inhibitor	8		mtor	13
Cephalosporin antibiotic	8		hiv	13
antiparasitic agent	8		histamine	13
antimalarial agents	8		free	13
Antibacterial	8		antifungal	13
Pyrimidine Antagonists	7		angiotensin	9
PKB/Akt Inhibitor	7		non	10
P2X7 Receptor Antagonist	7		mtorc	10
nitric oxide donors	7		gsk	10
HIV Protease Inhibitors	7		vitamin	11
Fatty acid synthase inhibitor	7		k	11
Dopamine D2 Antagonist	7		estrogen	11
Corticosteroid	7		adenosine	11
Calcium Channel Blocker	7		tgf	12
Aromatase Inhibitor	7		reverse	12
alpha1-Adrenoceptor Antagonists	7		nf	12
Vitamin	6		nmda	8
VEGFR-2 Inhibitor	6		mmp	8
VEGFR-1/2/3 Inhibitor	6		g	8
Thrombin Inhibitors	6		fgfr	8
STAT-3 Inhibitor	6		antiparasitic	8
Selective Estrogen Receptor Modulators (SERM)	6		antineoplastic	8
Polo-like Kinase-1 (Plk-1) Inhibitor	6		antibacterial	8
mTORC1/2 inhibitor	6		akt	8
Mediator Release Inhibitors	6		synthetic	9
Macrolide Antibiotic	6		selective	9
K(ATP) Channel Blockers	6		rock	9
IGF-1R Inhibitor	6		proteasome	9
Estrogen Receptor (ER) Agonist	6		prostaglandin	9
DNA Topoisomerase IV Inhibitors	6		pkc	9
Calcium-Sensing Receptor (CaSR) Agonists	6		nitric	9
beta1-Adrenoceptor Antagonists	6		fatty	9
Aurora-A/B/C Kinase Inhibitor	6		cephalosporin	9
Angiotensin-I Converting Enzyme Inhibitor	6		bcr	9
5-HT1B Agonist	6		bcl	9
Syk Kinase inhibitor	5		mglur	6
Sodium channel inhibitor	5		mediator	6
Raf kinase B Inhibitor	5		mao	6
PKC inhibitor	5		macrolide	6
Phosphoinositide Dependent Kinase (PDK) 1 Inhibitors	5		hmg	6
NMDA Antagonist	5		h	6
lineage-specific differentiation enhancer	5		gaba	6
ITK inhibitor	5		chk	6
Inosine 5-Monophosphate Dehydrogenase (IMPDH) Inhibitors	5		carbonic	6
HMG-CoA Reductase Inhibitor	5		antiinflammatory	6
HIV Integrase Inhibitors	5		alkaloid	6
Histone Deacetylase (HDAC) Inhibitor	5		pyrimidine	7
Histone Deacetylase (HDAC) 6 Inhibitor	5		pparalpha	7
H+/K+-ATPase Inhibitor	5		jnk	7
GABAA Receptor Modulator	5		igf	7
DNA Topoisomerase I Inhibitors	5		cytochrome	7
Chk1 Inhibitor	5		corticosteroid	7
Carbapenem Antibiotic	5		caspase	7
Bcr-Abl inhibitor	5		aromatase	7
Bcl-xL inhibitor	5		tnf	8
5-HT2A Antagonists?	5		stat	8
5-HT Reuptake Inhibitor	5		pkb	8
30S Ribosomal Protein Inhibitors	5		parp	8
VEGFR-2 inhibitor	4		farnesoid	4
TNF-alpha Production Inhibitor	4		dihydrofolate	4
thymidylate synthase inhibitor	4		csrc	4
TGF-bR1 (ALK5) inhibitor	4		csf	4
Steroid hormone	4		ca	4
Steroid	4		btk	4
ROCK Inhibitor	4		antiprotozoal	4
RNA-Directed RNA Polymerase Inhibitor	4		antimitotic	4
Quinoline Antibiotic	4		acetylcholinesterase	4
Purine Antagonist	4		trpv	5
Protein Tyrosine Phosphatase (PTP) Inhibitors	4		treatment	5
prostaglandin D2 CRTH2 inhibitor	4		syk	5
prostaglandin	4		sodium	5
Progestogen hormone	4		smoothened	5
PPARalpha Agonist	4		purine	5
PI3Kalpha inhibitor	4		protein	5
PI3K gamma Inhibitor	4		pim	5
Phosphodiesterase V (PDE5) inhibitor	4		phosphoinositide	5
Phosphodiesterase III (PDE3) Inhibitor	4		pdgfr	5
P-Glycoprotein (MDR-1) Inhibitor	4		lineage	5
PARP-1/PARP-2 Inhibitor	4		mdm	5
MMP Inhibitor	4		l	5
MEK inhibitor	4		itk	5
Mcl Inhibitor	4		inosine	5
Lck Kinase Inhibitors	4		her	5
Kinesin-Like Spindle Protein Inhibitor	4		hedgehog	5
JNK Inhibitor	4		hdac	5
Insulin Secretagogues	4		gabaa	5
flavanoid	4		cell	5
DNA-Directed RNA Polymerase Inhibitor	4		cannabinoid	5
DNA Methyltransferase (DNMT) Inhibitor	4		carbapenem	5
Dihydrofolate Reductase (DHFR) Inhibitors	4		calmodulin	5
cSRC inhibitor	4		anti	5
CSF1R (c-FMS) Inhibitor	4		5-lipoxygenase	5
beta-lactam antibiotic	4		30s	5
Aurora-A/B Inhibitor	4		rna	6
Aurora Kinase Inhibitor	4		thrombin	6
antiprotozoal agent	4		retinoid	6
Acetylcholinesterase Inhibitors	4		polo	6
5-HT3 Antagonists	4		nicotinic	6
Xanthine Oxidase Inhibitor	3		aryl	2
Wnt Signaling Inhibitor	3		amino	2
Vitamin D Analog	3		adrenergenic	2
VEGFR-2 (FLK-1/KDR) Inhibitors	3		abca	2
Tyk 2 inhibitor	3		50s	2
TNF-alpha Production Inhibitors	3		tyk	3
TGF-bR1 (ALK5) Inhibitor	3		tropomyosin	3
Tetracycline Antibiotic	3		tlr	3
Telomerase Inhibitor	3		tetracycline	3
Sphingosine Kinase 1 (SphK1) Inhibitors	3		telomerase	3
Smoothened (Smo) Receptor Antagonist	3		tachykinin	3
Serotonin Transporter (SERT) Inhibitor	3		sigma	3
Selective Androgen Receptor Modulators (SARM)?	3		sglt	3
ROCK 1, ROCK 2 Inhibitor	3		serine	3
Raf Kinase Inhibitors	3		prostanoid	3
Raf kinase B/C inhibitor	3		progesterone	3
PPARgamma Agonists?	3		plant	3
PI3Kbeta inhibitor	3		par	3
PDGFR beta inhibitor	3		orl	3
PARP-1 Inhibitor	3		nfkappab	3
p97 ATPase Inhibitor	3		neuraminidase	3
P2Y12 (P2T) Antagonists	3		mutant	3
Opioid receptor antagonist	3		mitochondrial	3
NFkappaB-inducing kinase Inhibitor	3		mapkap	3
Neuraminidase (Sialidase) Inhibitors	3		loop	3
Muscarinic M3 Antagonists	3		lipid	3
mTORC1/2 Inhibitor	3		leukotriene	3
mTOR Inhibitor	3		lanosterol	3
mgluR5 Antagonists	3		kit	3
MDM2 (hdm2) Inhibitor	3		isocitrate	3
MAPKAP-K1 (RSK; p90Rsk) Inhibitor	3		irak	3
L-type Ca2+ channel blocker	3		glycopeptide	3
Loop Diuretics	3		immunosuppressant	3
Lanosterol 14alpha-demethylase Inhibitors	3		hcv	3
KIT inhibitor	3		fungal	3
K(ATP) Channel Activators	3		focal	3
Jak1/2 inhibitor	3		flt	3
Jak inhibitor	3		erk	3
Isocitrate dehydrogenase inhibitor	3		endothelin	3
IRAK Inhibitor	3		dipeptidyl	3
IKK-2 (IKK-beta) Inhibitor	3		constitutive	3
IKK beta inhibitor	3		cyp	3
Histone Deacetylase/SIRT1 Activator	3		cholesteryl	3
Histone Deacetylase (HDAC) 1/2 Inhibitor	3		chemokine	3
HER2 (erbB2) Inhibitor	3		cftr	3
Hedgehog antagonist	3		cathepsin	3
HDAC1 Inhibitor	3		casein	3
glycopeptide antibiotic	3		bromodomain	3
GABA(A) Receptor Antagonists	3		atm	3
Fungal Squalene Monooxygenase Inhibitor	3		artemesinin	3
Focal Adhesion Kinase (FAK) Inhibitor	3		antiviral	3
Dipeptidyl Peptidase IV (CD26; DPP-IV; DP-IV) Inhibitor	3		antimetabolite	3
Cytochrome P450 CYP1A2 Inhibitor	3		antiinfluenza	3
Cyp2C9 Inhibitor	3		anaplastic	3
Cyclooxygenase-1/2 Inhibitor	3		ampa	3
Cholesteryl Ester Transfer Protein (CETP) Inhibitor	3		amp	3
CDK1/2 Inhibitor	3		aldose	3
Calmodulin-Dependent Protein Kinase II Inhibitors	3		alcohol	3
BTK Inhibitor	3		xanthine	4
Bromodomain-Containing Protein 4 (Brd4, HUNK1) Inhibitor	3		wnt	4
beta2-Adrenoceptor Agonists	3		thymidylate	4
ATM Kinase Inhibitor	3		sphingosine	4
artemesinin analogue	3		serotonin	4
antiviral	3		quinoline	4
Antineoplastic Antibiotics	3		progestogen	4
Antimetabolite	3		ppargamma	4
antiinfluenza drug	3		opioid	4
Angiotensin AT1 Antagonist	3		nav	4
Anaplastic Lymphoma Kinase (ALK) Inhibitor	3		mcl	4
AMP-Activated Protein Kinase (AMPK) Activator	3		m	4
alpha1-Adrenoceptor Agonists	3		lck	4
Alkaloid	3		kinesin	4
Aldose Reductase Inhibitor	3		insulin	4
AKT Inhibitor	3		hypoxia	4
5-Lipoxygenase Inhibitor	3		flavanoid	4
Voltage-Gated K(V) 7 (KCNQ) Channel Activator	2		flavone	1
VEGFR-1,2,3 Inhibitor	2		fibroblast	1
TRPV4 Antagonist	2		fas	1
TRPV1 (Vanilloid VR1 Receptor) Agonist	2		ezh	1
Treatment of Osteoporosis	2		ews	1
treatment of lipoprotein diseases	2		dyrk	1
Thioredoxin Reductase Inhibitors	2		dual	1
TGF-bR1 (ALK5) and TGFbR2 inhibitor	2		dot	1
synthetic sugar substitute	2		diuretic	1
Synthetic Steroid	2		dihydropyrimidine	1
Synthetic progesterone	2		dihydropteroate	1
Steroid non-depolarizing neuromuscular blocker	2		dihydroorotate	1
Smoothened (Smo) receptor agonist	2		dietary	1
Smo Receptor Antagonist	2		diacylglycerol	1
SGLT-2 inhibitor	2		delta	1
Serine Protease Inhibitor	2		decarboxylase	1
Secretory Phospholipase A2 (sPLA2) Inhibitors	2		cytosolic	1
ROCK II Inhibitor	2		cytidine	1
RNA Polymerase Inhibitor	2		cysteine	1
Ribonucleoside-Diphosphate Reductase Inhibitors	2		cryptochrome	1
Rev-erb alpha agonist	2		cpepck	1
Retinoid RAR Agonists? Retinoid RORbeta Ligand	2		cox	1
Retinoid RAR Agonists?	2		component	1
Prostanoid TP Agonist	2		clc	1
Progesterone Receptor Antagonist	2		ciap	1
Porcupine (Wnt) Inhibitor	2		chondrocyte	1
Polyether Antibiotic	2		cholesterol	1
Plasminogen Activator Inhibitor (PAI-1) Inhibitor	2		chitinase	1
plant hormone	2		chemoprotective	1
PKM2 activator	2		ceramide	1
PKC Activator	2		ceramidase	1
PI3Kalpha, beta, gamma Inhibitor	2		centromere	1
photosensitizer	2		ccl	1
Peptide Antibiotic	2		cck	1
PAR1 Antagonist	2		catechol	1
p70 ribosomal S6 kinase (S6K1) inhibitor	2		cardiomyocytes	1
ORL1 (OP4, NOP) Antagonists	2		cardiac	1
NMDA Glycine-Site Antagonist	2		carboxypeptidase	1
NF-kappaB Activation Modulator	2		camp	1
neuroprotective drug	2		calcitonin	1
neuromuscular blocker	2		brk	1
MYC Expression Inhibitors	2		bax	1
Muscle relaxant	2		bacterial	1
Muscarinic receptor Agonists	2		autophagy	1
multi-kinase	2		atr	1
Mucolytic Agent	2		atp	1
Monoacylglycerol lipase (MAGL) inhibitor	2		aspartyl	1
MMP-2, 9 Inhibitor	2		apoptosis	1
MMP-13 Inhibitor	2		ape	1
Mek 5 Inhibitor	2		antipruritic	1
MDM4 (MDMX) Inhibitor	2		antimigraine	1
MAO-B Inhibitor	2		anticonvulsant	1
MAO-A/B Inhibitor	2		anticoccidial	1
MAO Inhibitor	2		antidiabetic	1
M1 Muscarinic acetylcholine receptor Antagonists	2		anticholinergic	1
Leukocyte Elastase Inhibitor	2		anaphase	1
Leucine-Rich Repeat Kinase 2 (LRRK2) Inhibitors	2		aminopeptidase	1
L3MBTL3 methyllysine (Kme) reader domain inhibitor	2		altered	1
JNK 1/2/3 Inhibitor	2		aldehyde	1
JMJ inhibitor	2		agents	1
Jak2/3 Inhibitor	2		adunct	1
Iron Chelator	2		adp	1
Indoleamine 2,3-dioxygenase (IDO) inhibitor	2		acute	1
immunosuppressant	2		activin	1
Imidazoline I1 Receptor Agonists	2		ack	1
Hypoxia-Inducible Factor Prolyl Hydroxylase Inhibitors	2		acetyl	1
hypertension treatment	2		abcc	1
Histone-lysine N-methyltransferase EHMT2 Inhibitor	2		aaa	1
Histamine H2 Receptor Antagonists	2		4-hydroxyphenylpyruvate	1
HDM2/HDMX inhibitor	2		17-betahydroxysteroid	1
HDAC Inhibitor	2		15-hydroxyprostaglandin	1
Glycine Transporter 1 (GlyT-1) Inhibitor	2		gamma	1
Glucocorticoid Receptor (GR) Agonist	2		5?-reductase	1
FGFR Inhibitor	2		voltage	2
FGFR 3 Inhibitor	2		vasopressin	2
FGFR 1/3 inhibitor	2		tuberculosis	2
Fatty Acid Amide Hydrolase (FAAH) Inhibitor	2		topical	2
Farnesyltransferase Inhibitor	2		tie	2
Farnesyl Pyrophosphate Synthase Inhibitors	2		thioredoxin	2
Farnesoid X Receptor Agonist; Steroid	2		sugar	2
Farnesoid X Receptor Agonist	2		smo	2
Estrogen Receptor Antagonist	2		secretory	2
Endothelin ETA Receptor Antagonist	2		ribonucleoside	2
Dopamine Transporter (DAT) Inhibitor	2		rev	2
Dopamine Reuptake Inhibitor	2		rarbeta	2
DOPA decarboxylase inhibitor	2		rac	2
DNA-Dependent Protein Kinase (DNA-PK) Inhibitor	2		ppardelta	2
DNA Topoisomerase IV Inhibitors; Antibiotic	2		pyruvate	2
DNA Polymerase Inhibitors; nucleoside	2		pregnane	2
discoidin domain receptor tyrosine kinase (DDR1)	2		porcupine	2
Cyclooxygenase-1/2/3 Inhibitor	2		plasminogen	2
Cyclooxygenase Inhibitor	2		polyether	2
Copper Chelator	2		pkm	2
Coagulation Factor Xa Inhibitor	2		photosensitizer	2
Chemokine CCR5 Antagonist	2		phospholipase	2
Checkpoint Kinase 2 (Chk2) Inhibitors	2		peptide	2
Cell Wall Biosynthesis Inhibitors	2		neuroprotective	2
Cell Division Cycle CDC25 Phosphatase Inhibitor	2		neuromuscular	2
CDK1/2/5/9 inhibitor	2		na	2
CDK1/2/4/5 Inhibitor	2		myc	2
CDK1/2/3/4/5 inhibitor	2		muscle	2
CDK 1 & 2 inhibitor	2		multi	2
Caspase 3 Activators	2		mucolytic	2
Casein Kinase II (CK2) Inhibitor	2		mu	2
Carbonic Anhydrase Type VII Inhibitor	2		monoacylglycerol	2
Calpain Inhibitor	2		lysophospholipid	2
BLM inhibitor	2		limk	2
Bcr-Abl Kinase Inhibitor	2		leukocyte	2
Bcr-Abl Inhibitor	2		leucine	2
Bcl-2 Inhibitor	2		jmj	2
Aurora-A Inhibitor	2		inducible	2
Aurora A Inhibitor	2		iron	2
Antineoplastic Enhancing Agents	2		indoleamine	2
Antineoplastic Agent	2		imidazoline	2
Antimitotic Agent; IGF-1R Inhibitors	2		icam	2
Antimitotic Agent	2		hypertension	2
antimalarial agents; Cytochrome P450 CYP2D6 Inhibitors	2		hexokinase	2
Antiinflammatory; glucocorticoid receptor antagonist	2		hdm	2
Anti-Herpes Simplex Virus Drug	2		hcn	2
Androgen Receptor Agonist	2		growth	2
Androgen Biosynthesis Inhibitor	2		glycine	2
AMPA Antagonist	2		glutathione	2
alpha-Glucosidase Inhibitors	2		epithelial	2
alpha2-Adrenoceptor Antagonists	2		farnesyltransferase	2
alpha/beta-adrenoceptor agonist	2		farnesyl	2
Alkaloid; P-Glycoprotein (MDR-1) Inhibitor	2		drugs	2
Alcohol Dehydrogenase Inhibitor	2		dopa	2
Akt1/2/3 Inhibitor	2		discoidin	2
adrenergenic receptor antagaonist	2		cxcr	2
Adenosine Receptor Agonist; Anti-Herpes Simplex Virus Drug	2		copper	2
Adenosine Deaminase Inhibitor	2		coagulation	2
5-lipoxygenase-activating (FLAP) inhibitor	2		checkpoint	2
5-HT4 Antagonists	2		cdc	2
5-HT1D Receptor Antagonist	2		calpain	2
5-HT Release Inhibitor	2		blm	2
50S Ribosomal Protein Inhibitors	2		clk	2
X-Chromosome-Linked Inhibitor of Apoptosis Protein (XIAP) Inhibitors	1
Xanthine Derivative	1
Wnt signaling modulator	1
Wee1 Kinase Inhibitor	1
Vitamin/Supplement	1
Vitamin K Epoxide Reductase (VKER, VKOR) Inhibitor	1
Vesicular Monoamine Transporter 2 (VMAT2) Inhibitor	1
VEGFR-2,3/FGFR1,2,3 Inhibitor	1
VEGFR-2,3 Inhibitor	1
VEGFR-1/2/3 inhibitor	1
VEGFR-1/2 Inhibitor	1
VEGFR-1 (Flt-1) Inhibitors	1
Vasopressin (AVP) V2 Antagonists	1
Vasopressin (AVP) V1a/V2 Antagonists	1
vasodilator	1
Vacuolar H+ ATPase (V-ATPase) Inhibitors	1
UVA ray absorber	1
USP2 inhibitor	1
Ubiquitin Specific Peptidase (USP10/13) Inhibitors	1
Tubulin polymerization inhibitors	1
Tubulin Inhibitor	1
tuberculosis treatment	1
tuberculosis pathway inhibitor	1
Tryptase Inhibitors	1
TRPV4 Agonist	1
Tropomyosin Related Kinases (Trk) inhibitor	1
Tropomyosin Related Kinase A/B/C (TrkA/B/C) inhibitor	1
Tropomyosin Related Kinase A (TrkA) inhibitor	1
Triple Functional Domain Protein (TRIO) Inhibitor	1
treatments of indigestin, nausea	1
treatment of degenerative bone diseases	1
TRAIL Receptor DR5 Agonist	1
Tpl-2/Cot (MAP3K8) Kinase Inhibitor	1
topical retinoid	1
topical medical depigmentation treatment	1
tobacco isoprenoid alcohol	1
TNKS1/TNKS2 Inhibitor	1
TNFR1 (p55/CD120a) Modulator	1
TNF-alpha-Converting Enzyme Inhibitor	1
TLR4 (LPS) inhibitor	1
TLR 7, 8 and 9 antagonist	1
TLR 7 Receptor Antagonist	1
Tissue-Type Plasminogen Activator Inhibitor (tPA) Inhibitor	1
Tie-2 kinase inhibitor	1
Tie-2 inhibitor	1
Thyrotropin-Releasing Hormone (TRH) Analogs	1
thyroperoxidase inhibitor	1
Thromboxane Synthase Inhibitor	1
Thrombopoietin Receptor (TpoR) Agonists	1
TGF-bR1 (ALK4/5) Inhibitor	1
TGF-beta Activated Kinase (TAK1) inhibitor	1
TGF-b Inhibitor	1
Tachykinin NK3 Antagonist	1
Tachykinin NK2 Antagonist	1
Tachykinin NK1 Antagonist	1
synthetic sugar	1
synthetic polypeptide	1
synthetic hormone	1
Survivin inhibitor	1
sugar alcohol	1
Sugar	1
Stimulant laxative	1
Sterol (fungal cell wall)	1
Steroid prohormone	1
Steroid non-depolarizing blocker	1
Steroid 5alpha-Reductase Inhibitors	1
Stearoyl-CoA Desaturase Inhibitors	1
STAT-3/5 Inhibitor	1
STAT3 Expression Inhibitors	1
Src Kinase Inhibitors	1
Sphingosine Kinase 2 (SphK2) Inhibitors	1
Somatostatin srif2B (sst4) Agonist	1
Smooth Muscle Relaxant	1
sigma1/2 Receptor Agonist	1
sigma1 Receptor Agonist	1
sigma Receptor Antagonist	1
SHP2 and SHP1 protein tyrosine phosphatases (PTP) Inhibitor	1
SH2 containing inositol phosphatase (SHIP) inhibitor	1
SGLT-1/2 inhibitor	1
SF1 (NR5A1) Receptor Antagonist	1
sesquiterpene natural product	1
serum- and glucocorticoid-regulated kinases (SGK1 and SGK2) inhibitor	1
Serotonin modulator	1
Serine/Threonine Kinase/Endoribonuclease IRE1 Inhibitor	1
SERCA inhibitor	1
SAPK1 (JNK) Inhibitor	1
S1P1/3/4 agonist	1
RXR agonist	1
RIP Kinase inhibitor	1
ribonucleotide reductase inhibitor	1
Retinoid RXR Agonists?	1
retinoid	1
Renin Inhibitor	1
Renal cell growth inhibition	1
reduces expression of cPEPCK	1
Receptor-interacting serine/threonine-protein kinase 1 (RIPK1)	1
RARgamma Agonist	1
RARbeta2 Agonist	1
RARbeta/gamma Agonist	1
RARalpha Antagonist	1
Raf kinase C Inhibitor	1
Raf kinase B/C Inhibitor	1
radioprotectant	1
Rac1-GEF inhibitor	1
Rac1 inhibitor	1
Rab7 GTPase inhibitor	1
Pyruvate dehydrogenase kinases inhibitor	1
Pyruvate Dehydrogenase Kinase 2 Inhibitor	1
Purine-Nucleoside Phosphorylase Inhibitors	1
Protein Tyrosine Phosphatase SHP-2 (PTP2C) Inhibitor	1
Prostanoid TP Antagonist	1
prostaglandin D2 DP1 inhibitor	1
prolyl endopeptidase inhibitor	1
Progesterone Receptor Agonist	1
Procollagen C-Endopeptidase Inhibitor	1
Procaspase 3 Activator	1
PRL Phosphatase Inhibitors	1
Pregnane X Receptor (PXR) Regulator	1
Pregnane X Receptor (PXR) Agonist	1
PPARgamma Modulator	1
PPARdelta Antagonist	1
PPARdelta Agonist	1
PPARalpha/gamma agonist	1
PPARalpha Antagonist	1
PPARalpha agonist	1
PPAR modulator	1
PP-1 Inhibitors;PP-2A Inhibitors	1
plant biochemical intermediate	1
PKCa, PKCb, PKCg inhbitor	1
PKC/flt3 inhibitor	1
PKC beta Inhibitor	1
PKB alpha/Akt1 Inhibitors	1
Pim-3 Kinase Inhibitors, mTOR	1
Pim-1/Flt3 Inhibitor	1
Pim-1 inhibitor	1
Pim inhibitor	1
Pim 1/2/3 Kinase Inhibitor	1
PIKfyve Inhibitor	1
PI3Kdelta inhibitor	1
PI3Kalpha/beta/delta/gamma Inhibitor	1
PI3K/PDK1 Inhibitor	1
PI3K kinase activator	1
PI3K inhibitor	1
PI3K alpha/delta Inhibitor	1
PI3K alpha Inhibitor	1
phototherapy treatment of skin disorders	1
Phospholipase C inhibitor	1
Phospholipase C Inhibitor	1
Phosphodiesterase X (PDE10) inhibitor	1
Phosphodiesterase PDE10A Inhibitors	1
Phosphodiesterase IIII D (PDE4D) inhibitor	1
Phosphodiesterase III/Va (PDE) inhibitor	1
Phosphodiesterase III/V (PDE5) inhibitor	1
Phosphodiesterase III (PDE3) inhibitor	1
Phosphodiesterase II (PDE2A) Inhibitor	1
Phosphodiesterase II (ENPP2; Autotaxin) Inhibitors	1
phenylpropanoid	1
P-Glycoprotein (MDR-1; ABCB1) Inhibitors	1
peroxiredoxins (PRDX) 1/6	1
Perinuclear compartment (PNC) assembly inhibitor	1
Peptidylarginine Deiminase (PAD) Inhibitors	1
PDGFR Inhibitor	1
PDGFR alpha Inhibitor	1
PARP Inhibitor	1
PAR2 Antagonist	1
p53-dependent reactivation of massive apoptosis	1
P2X3/P2X2 Receptor Antagonist	1
p21-Activated Kinase 4 (PAK4) Inhibitors	1
p21-Activated Kinase 1 (PAK1) Inhibitors	1
osmotic diuretic agent	1
Ornithine Decarboxylase Inhibitors	1
ORL1 (OP4, NOP) Agonists	1
Orexin OX-1 Antagonists	1
Opioid growth factor	1
opiod receptor antagonist	1
Oct4 Activator	1
O6-Alkylguanine-DNA Alkyltransferase (MGMT) Inhibitors	1
Nucleoside Reverse Transcriptase Inhibitor	1
Nuclear Factor, Erythroid Derived 2, Like 2 (Nrf2) Activators	1
N-Type Calcium Channel (Ca(v) 2.2) Blockers	1
NPC1L1 Inhibitor	1
noradrenaline reuptake inhibitor	1
NMPRTase Inhibitor	1
NMDA partial agonist	1
Nitric Oxide Synthase Inhibitors	1
Nitric Oxide Production Inhibitors	1
Nicotinic Receptor Agonist	1
Nicotinic alpha7 Positive Allosteric Modulators	1
Nicotinic alpha7 Agonists	1
Nicotinic alpha3beta4 Partial Agonists	1
Nicotinic alpha3beta4 Agonists	1
Nicotinic Acid Receptor Partial Agonist	1
Niacin deravitive	1
NF-kB/AP-1 activation inhibitor	1
NFKB Activation Inhibitors	1
NF-kappaB signaling Inhibitor	1
Neutral Sphingomyelinase (N-SMase) Inhibitor	1
neurtotoxic	1
neurotransmitter	1
Neprilysin (Enkephalinase, Neutral Endopeptidase, NEP) Inhibitors	1
NEDD8-Activating Enzyme (NAE) Inhibitors	1
Nav1.8 (SNS/PN3) Sodium Channel Blockers	1
Nav1.5 (Cardiac/SkMII) Sodium Channel Blockers	1
Nav1.4 (SkM1) Sodium Channel Blockers;Nav1.7 (PN1/hNE-Na) Sodium Channel Blockers	1
Nav1.2 (Brain Type II) Sodium Channel Blockers	1
NADH-Ubiquinone Oxidoreductase (Complex I) Inhibitor	1
Na+/K+-ATPase Inhibitors	1
Na channel blocker, also PDE1, IKK inhibitor	1
myosin II ATPase inhibitor	1
Mutant p53 Activator	1
Mutant IDH2 Inhibitor	1
Mutant IDH1 Inhibitor	1
Muscarinic M3 Receptor Ligand	1
Muscarinic M2 Antagonists	1
Muscarinic acetylcholine receptor Antagonists	1
mu-Opioid Antagonists	1
mucosa associated lymphoid tissue lymphoma translocation 1 (MALT1) Inhibitor	1
mu/kappa-Opioid Agonists	1
mTORC1 Inhibitor	1
MSK-1,-2 Inhibitor	1
monopolar spindle 1 (Mps1)?kinase inhibitor	1
Mitotic Kinesin Eg5 Inhibitor	1
mitochondrial modulator	1
mitochondrial electron transport	1
mitochondrial carnitine palmitoyltransferase-1 inhbitior	1
Mineralocorticoid Receptor (MR) Antagonist	1
microphthalmia-associated transcription factor (MITF) Inhibitor	1
mgluR5 allosteric modulator	1
mgluR2/3 Agonists	1
mgluR1 Antagonists	1
metabolite	1
Melatonin MT1/MT2 Agonist	1
Mek1/2 inibitor	1
Mek Inhibitor	1
MCT1 inhibitor	1
Matrix Metalloproteinase Inhibitors	1
M2 Channel Inhibitor	1
M18 Aspartyl Aminopeptidase Inhibitor	1
Lysophospholipid edg8 (S1P5) Receptor Ligands;Lysophospholipid edg1 (S1P1) Receptor Agonists	1
Lysophospholipid edg2 (LPA1)/edg7 (LPA3) Receptor Antagonists	1
Lysine Specific Demethylase 1 (LSD1) Inhibitor	1
Lyn Kinase Inhibitor	1
Liver Protein Metabolism	1
Lipopeptide Antibiotic	1
Lipid Peroxidation Inhibitors	1
Lipid lowering agents	1
Lipid Lowering Agents	1
LIMK1/LIMK2 inhibitor	1
LIMK Inhibitor	1
Leukotriene CysLT1/2 (LTD4) Antagonist	1
Leukotriene CysLT1 (LTD4) Antagonist	1
Leukotriene A4 Hydrolase Inhibitor	1
Ketolide antibiotic	1
KDM2/7 Histone Demethylases Inhibitor	1
kappa-Opioid Agonists	1
K+/ATP Signaling Inhibitor	1
K(V)11.1 (erg1) Channel Blocker	1
JNK 2/3 Inhibitor	1
Jak2 Inhibitor	1
Jak1 Inhibitor	1
Jak/Tyk/Flt inhibitor	1
IRE1alpha/XBP-1 inhibitor	1
Intermediate Conductance Channel Blockers	1
Interferon Inducer	1
inositol monophophatase inhibitor	1
inhibitor of endoplasmic reticulum associated protein degradation	1
Inhibition of RNA polymerase II?mediated transcription	1
Inducible phosphofructokinase-2 inhibitor	1
Inducible Nitric Oxide Synthase (NOS-2) Inhibitors	1
immunosuppressant; inhibits of T cell immune response/celcineurin	1
Immunomodulators	1
IL-12 Production Inhibitor	1
IKK-epsilon Inhibitor	1
IKK-beta Inhibitor	1
IKK-3 Inhibitor	1
IKK-2 Inhibitor	1
IKK1, IKK-2, IKK complex inhibitor	1
IKK Inhibitor	1
IGF-1R Inhibitors	1
ICAM1 Expression Inhibitors;VCAM1 Expression Inhibitors	1
ICAM1 Expression Inhibitors; VCAM1 Expression Inhibitors	1
IAP Inhibitor	1
Hypoxia Inducible Factor 1-alpha Inhibitor	1
Hypoxia Inducible Factor 1-alpha (HIF-1alpha) Inhibitors	1
hyaluronic acid (HA) synthesis	1
HRV 3C Protease Inhibitors	1
HPGD Inhibitor	1
HMG-CoA Reductase Inhibitors	1
HIV Attachment Inhibitor	1
Histone Deacetylase SIRT2 Inhibitors	1
Histone Deacetylase SIRT1 Inhibitor	1
Histone Deacetylase 8 (HDAC8) Inhibitor	1
Histone Deacetylase 2 (HDAC2) Inhibitor	1
Histone Deacetylase (HDAC) 3/6/8 Inhibitor	1
Histone Deacetylase (HDAC) 1/2/3/6 Inhibitor	1
Histone Deacetylase (HDAC) 1 Inhibitor	1
Histone acetyltransferase inhibitor	1
Histamine Receptor Agonist	1
Histamine H1 Receptor Antagonists; SNRI	1
hexokinase inactivator	1
Hexokinase 2 Inhibitors	1
HERG Inhibitor	1
HER2/4 (erbB2) Inhibitor	1
HER2/3 (erbB2) Inhibitor	1
Hemostatics	1
Hedgehog pathway inhibitor	1
Hedgehog agonist	1
Heat Shock Protein 70 (hsp70) Inhibitor	1
HCV Protease Inhibitor	1
HCV NS5A Inhibitors	1
HCV NS3 NS4A Protease Inhibitor	1
HCN [I(h)] Blockers	1
HCN [I(f)] Blockers	1
H3K27 Histone Demethylases UTX and JMJD3 Inhibitor	1
Guanylate Cyclase Activator	1
GSK-3beta Inhibitor; tau Protein Kinase I Inhibitor	1
GSK-3beta Inhibitor	1
Growth Hormone Secretagogue	1
Growth Hormone Release Inhibitors	1
Golgi-Specific Brefeldin A-Resistance Guanine Nucleotide Exchange Factor 1 (GBF1) Inhibitors	1
glycylcycline antibiotics	1
Glycogen Phosphorylase a Inhibitors	1
Glyceraldehyde 3-phosphate Dehydrogenase (GAPDH) Inhibitors	1
Glutathione-s-transferase P1 (GSTP1) Inhibitor	1
Glutathione synthesis inhibitor	1
Glutaminase inhibitor	1
Glutamate Release Inhibitor	1
Glucose-Dependent Insulinotropic Receptor (GDIR, GPR119) Agonists	1
Glucokinase activator	1
glucocorticoid receptor antagonist	1
GEF inhibitor	1
GAT-1 Inhibitor	1
gastrin/CCKB receptor antagonist	1
GALK inhibitor	1
GABAergic Transmission Enhancer	1
GABA(A) BZ Site Receptor Modulator	1
GABA(A) BZ Site Receptor Antagonists	1
GABA Modulators	1
Free Radical Scavengers; NOS2 Expression Inhibitors; TH Expression Enhancers	1
Free radical formation	1
Free Fatty Acid Receptor 1 Agonist	1
FLT4	1
Flt3/IRAK Inhibitor	1
Flt3	1
flavone	1
Fibroblast Growth Factor (FGF) Inhibitors	1
FGFR inhibitor	1
FGFR 1/2/3/4 inhibitor	1
FAS inhibitor	1
EZH2 Methyltransferase Inhibitor	1
EWS-FLI1 Inhibitors	1
Estrogen Receptor Modulator	1
Estrogen Receptor (ER) beta Modulators	1
Estrogen Receptor (ER) beta Agonist	1
ERK5/BMK1 inhibitor	1
ERK inhibitor	1
ERK 1/2 Inhibitor	1
Epithelial Sodium Channels (ENaC) Blockers	1
Epithelial Sodium Channels (ENaC) Blocker	1
Endothelin ETA/ETB Receptor Antagonist	1
DYRK Inhibitor	1
Dual RASGAP/Erk inhibitor	1
Drugs Acting on NMDA Receptors	1
Drugs Acting on Chemokine Receptors	1
DOT1L Inhibitor	1
Dopamine Receptor Antagonist	1
Dopamine Receptor Agonist	1
Dopamine Precursor	1
Dopamine D4 Antagonist	1
Dopamine D3 Antagonist	1
Dopamine D2/D3 Antagonist	1
Dopamine D2/D3 Agonist	1
Dopamine D2 Agonist	1
Dopamine D1/D2 Antagonist	1
Dopamine D1 Agonist	1
Dopamine beta-monooxygenase Inhibitor	1
DNA-Intercalating Drugs	1
DNA Topoisomerase I/II Inhibitors	1
Diuretic	1
Dihydropyrimidine Dehydrogenase Inhibitor	1
Dihydropteroate Synthase (DHPS) Inhibitors	1
Dihydroorotate Dehydrogenase (DHODH) Inhibitor	1
dietary supplement	1
Diacylglycerol Acyltransferase Type 1 (DGAT-1) Inhibitors	1
delta-Opioid Agonists	1
decarboxylase inhibitor	1
cytosolic leucine aminopeptidase inhibitor	1
Cytochrome P450 Oxidase Inhibitor	1
Cytochrome P450 CYP3A4 Inhibitor	1
cytochrome inhibitor	1
cytochrome c release inducer	1
Cytidine Deaminase Inhibitors	1
Cysteine Protease Inhibitor	1
Cyclooxygenase-3 Inhibitor	1
Cyclooxygenase up-regulator	1
CXCR2 Antagonist	1
CXCR1/CXCR2 Receptor Antagonist	1
Cryptochrome Activator	1
cPEPCK inhibitor	1
COX inhibitor and?cannabinoid (CB)?agonist	1
Constitutive Androstane Receptor Antagonist	1
Constitutive androstane receptor agonist	1
Constitutive Androstane Receptor Agonist	1
component of rhubarb	1
Clk1, Clk4 Inhibitor	1
Clk Inhibitor	1
ClC-2 Channel Activators	1
cIAP1/2 and XIAP inhibitor	1
chondrocyte differentiation initiator	1
Cholesterol lowering drug	1
Chk1/2 Inhibitor	1
Chitinase Inhibitors	1
chemoprotective agent	1
Chemokine CXCR4 (SDF-1 Receptor) Antagonists	1
CFTR-G542X nonsense allele inhibitor	1
CFTR Channel Modulator	1
CFTR Channel Activator	1
Ceramide kinase inhibitor	1
ceramidase inhibitor	1
Cephalosporin intermediate	1
Centromere Associated Protein (CENP) Inhibitors	1
Cell Division Cycle 7-Related Protein Kinase (CDC7) Inhibitors	1
CDK7 Inhibitor	1
CDK4/6 Inhibitor	1
CDK4, 6 Inhibitor	1
CDK2/Cyclin A Inhibitor	1
CDK2,7,9 Inhibitor	1
CDK1/Cyclin B1 Inhibitors;CDK2/Cyclin A Inhibitors;CDK2/Cyclin E Inhibitors	1
CDK1/2/4/6/7/9 Inhibitor	1
CDK1/2/4/6	1
CDK1/2/4 Inhibitor	1
CDK1/2/3/7/9 inhibitor	1
CDK1,2,3,4,5 Inhibitor	1
CDK 9 Inhibitor	1
CDK 1,2,5,7,9 Inhibitor	1
Cdc42 Inhibitor	1
Cdc42 GTPase inhibitor	1
CCL2 Expression Inhibitor	1
CCK2 (CCKB/Gastrin) Antagonists	1
Cathepsin L Inhibitors	1
Cathepsin K Inhibitors	1		x	1
Cathepsin B Inhibitors	1		wee	1
catechol-O-methyltransferase (COMT)	1		vesicular	1
Caspase Inhibitors	1		vasodilator	1
Caspase 3/8 Activators	1		vacuolar	1
Caspase 3 inhibitor	1		uva	1
Caspase 1 Inhibitors	1		usp	1
Caspase 1 (IL-1beta Converting Enzyme) Inhibitors	1		ubiquitin	1
Casein Kinase I (CK1) Inhibitor	1		tryptase	1
cardiomyocytes differentiation initiator	1		triple	1
Cardiac Myosin Activators	1		treatments	1
Carboxypeptidase A Inhibitor	1		trail	1
Carbonic Anhydrase Type Inhibitor	1		tpl	1
Carbonic Anhydrase Type II Inhibitors	1		tobacco	1
Carbonic Anhydrase Type I/II/IX Inhibitor	1		tnks	1
Carbonic Anhydrase Type I Inhibitor	1		tnfr	1
Cannabinoid Receptor Agonist	1		tissue	1
cannabinoid CB2 antagonist	1		thyrotropin	1
cannabinoid CB2 agonist	1		thyroperoxidase	1
cannabinoid CB1 antagonist	1		thrombopoietin	1
Cannabinoid CB1 Antagonist	1		thromboxane	1
cAMP Phosphodiesterase Inhibitors	1		survivin	1
Calmodulin-Dependent Protein Kinase I Inhibitors	1		sterol	1
Calmodulin Antagonist	1		stimulant	1
Calcium-Sensing Receptor (CaSR) Antagonists	1		somatostatin	1
Calcium Dependent Protein Kinase (CDPK) 1 Inhibitor	1		stearoyl	1
Calcium Channels (Voltage-Gated) alpha2/delta-1/2 Subunit Ligand	1		src	1
Calcitonin Gene-Related Peptides (CGRP) Antagonists	1		smooth	1
Ca2+/calmodulin dependent protein kinase inhibitor	1		shp	1
Ca2+ channel blocker, similar pharmacology to verapamil	1		sh	1
Ca2+ channel blocker	1		sf	1
Ca2+ channel antagonist	1		sesquiterpene	1
Btk/Lck/Lyn inhibitor	1		serum	1
Brk/PTK6 inhibitor	1		serca	1
beta-Secretase Inhibitor	1		s	1
beta-Secretase 1/2 (BACE1/2) Inhibitors	1		rxr	1
beta-Lactamase Inhibitor	1		rip	1
beta-Amyloid (Abeta) Protein Neurotoxicity Inhibitors	1		ribonucleotide	1
beta-Adrenoceptor Antagonists	1		renin	1
beta-Adrenoceptor Agonists	1		renal	1
beta Cell Proliferation Inducer	1		sapk	1
Bcl-xL inhibitor/Mcl-1 inhibitor	1		receptor	1
BCL2/LGALS1 Expression Inhibitor	1		reduces	1
BAX activator	1		rargamma	1
Bacterial Efflux Pump Inhibitors	1		raralpha	1
Autophagy Inhibitor	1		radioprotectant	1
Aurora-B/C Inhibitor	1		rab	1
Aurora-A/B/c Inhibitor	1		prolyl	1
Aurora-A inhibitor	1		procollagen	1
ATR Kinase Inhibitors	1		procaspase	1
ATP synthase inhibitor	1		prl	1
Aspartyl Protease Inhibitor	1		ppar	1
Aryl Hydrocarbon Receptor (AhR) Antagonists	1		pp	1
Aryl Hydrocarbon Receptor (AhR) Agonists	1		pkca	1
Apoptosis signal-regulating kinase (ASK1/MAPKKK)	1		pikfyve	1
APE1 inhibitor	1		phototherapy	1
antipruritic	1		phenylpropanoid	1
antineoplastic intermediate	1		peroxiredoxins	1
Antimigraine drugs	1		perinuclear	1
antimalarial agents; possibly Inhibtion of heme crystallization/inhibition of plasmepsin	1		peptidylarginine	1
antimalarial agents; possible altered redox environment, glutathione reductase inhibitor	1		osmotic	1
Antimalarial agents; Inhibtion of heme crystallization, redox disruption, SERCA, etc	1		ornithine	1
antimalarial agents; Inhibtion of heme crystallization	1		orexin	1
Antiinflammatory opioid	1		opiod	1
Antiinflammatory Drug	1		oct	1
Antiinflammatory alkaloid	1		o	1
Antiinflammatory agent	1		nucleoside	1
antifungal agent; Aromatase Inhibitor	1		nuclear	1
Antifungal	1		npc	1
anti-epileptic drug	1		neurtotoxic	1
antidiabetic drug	1		noradrenaline	1
anticonvulsant agent	1		nmprtase	1
Anticoccidial/Antibacterial	1		niacin	1
Anticholinergic	1		nfkb	1
Antibiotic properties	1		neutral	1
anti-arrythmia drug	1		neurotransmitter	1
Anti-anxiety drug	1		neprilysin	1
Androgen Receptor Antagonists	1		nedd	1
Androgen Receptor Activator	1		nadh	1
Anaphase Promoting Complex (APC) Inhibitor	1		n	1
AMPA receptor antagonist	1		myosin	1
Aminopeptidase N Inhibitor	1		mucosa	1
amino sugar	1		msk	1
amino acid antipsychotic	1		monopolar	1
altered energy metabolism-directed (AEMD) compound	1		mitotic	1
alpha-Adrenoceptor Antagonists	1		mct	1
alpha2-Adrenoceptor Agonists	1		microphthalmia	1
alpha2A/B/C-Adrenoceptor Agonists	1		mineralocorticoid	1
alpha1A/2A-Adrenoceptor Agonists	1		metabolite	1
alpha,beta-Adrenoceptor Antagonists	1		melatonin	1
Alkaloid anitpsychotic	1		matrix	1
Aldehyde Dehydrogenase (ALDH2) Inhibitors	1		lysine	1
Alcohol dehydrogenase 7 inhibitor	1		lyn	1
Akt1/PKA Inhibitor	1		liver	1
AKT1/2 Inhibitor	1		lipopeptide	1
AKT 1/2 Inhibitor	1		ketolide	1
agents for IBS and constipation	1		kdm	1
adunct antineoplastic agent	1		kappa	1
ADP-ribosylation factor GTPase activating protein 1 inhibitor	1		ire	1
Adenosine Receptor Antagonist	1		intermediate	1
Adenosine Kinase Inhibitor	1		interferon	1
Adenosine A3 Antagonists	1		inositol	1
Adenosine A2B Antagonists	1		inhibitor	1
Adenosine A2A Agonists	1		inhibition	1
Adenosine A2 Antagonist	1		immunomodulators	1
Adenosine A1 Antagonist	1		il	1
acute myocardial ischemia drug	1		iap	1
Activin Receptor Like Kinase 3 (ALK3; BMPR-IA) Inhibitors	1		hyaluronic	1
ACK1/TNK2 Inhibitor	1		hrv	1
Acetyl-CoA carboxylase inhibitor	1		hpgd	1
ABCC3 Expression Enhancer	1		herg	1
ABCA1 Expression Enhancer	1		hemostatics	1
ABCA Modulator?	1		guanylate	1
AAA+ ATPase Motor Cytoplasmic Dynein Inhibitor	1		golgi	1
5-HT4 Partial Agonists	1		glycylcycline	1
5-HT4 Agonists	1		glycogen	1
5-HT2C Antagonists	1		glyceraldehyde	1
5-HT2A/3 Antagonists?	1		glutaminase	1
5-HT1A/2A Antagonists?	1		glutamate	1
5-HT1A Receptor Partial Agonist	1		glucose	1
5-HT1A Receptor Antagonist	1		glucokinase	1
4-Hydroxyphenylpyruvate Dioxygenase (4HPPD) Inhibitors	1		gef	1
17-betahydroxysteroid dehydrogenase inhibitor	1		gat	1
15-hydroxyprostaglandin dehydrogenase inhibitor	1		gastrin	1
Gamma-Glutamylcysteine Synthetase Inhbitor	1		galk	1
5?-Reductase Inhibitor	1		gabaergic	1
